# Supplementary material for: Global DNA methylation profiling uncovers distinct methylation patterns of protocadherin alpha4 in metastatic and non-metastatic rhabdomyosarcoma
Source: BMC Cancer. 2016 Nov 14;16:886. doi: 10.1186/s12885-016-2936-3 (PMC5109816; doi:10.1186/s12885-016-2936-3)
Supplement: Additional file 3: — Results of DNA microarray data analysis using iChip. The main output of iChip is a bed file format that we modified to include the reference gene for the enriched region and the reference probe enrichment score (the probe with the largest enrichment value in the region). More specifically, the fields are the following: chromosome (chr), genomic start and end position of the enriched region (gstart and gend respectively), the gene name associated to the probe with the largest enrichment value (gene), the enrichment value expressed as moderated t-statistics using eBayes function (limma-t), the row number of gstart and gend in the position matrix (rstart and rend respectively), the genomic position where the probe has the largest enrichment value (peakpos), the mean posterior probability of the probes in the enriched region (meanpp), the maximum posterior probability of the probes in the enriched region (maxpp) and the number of probes in the enriched region (nprobe). (XLS 242 kb) [file 12885_2016_2936_MOESM3_ESM.xls]

## Sheet: fusion-pos  vs fusion-neg
chr	gstart	gend	gene	limma-t	rstart	rend	peakpos	meanpp	maxpp	nprobe
1	1011428	1011844	LOC401934	1.81045	241	249	1011428	0.71	0.72	9
1	1012504	1013020	LOC401934	1.74056	250	257	1012624	0.67	0.73	8
1	63783582	63783582	FOXD3	0.183591	4127	4127	63783582	0.48	0.48	1
1	63784320	63785480	FOXD3	2.84586	4128	4134	63784504	0.98	1	7
1	63786321	63787899	FOXD3	2.81631	4135	4147	63786355	1	1	13
1	63788621	63788621	FOXD3	1.56355	4148	4148	63788621	1	1	1
1	63789856	63790333	FOXD3	1.30085	4149	4151	63790333	0.97	0.99	3
1	63791957	63791957	FOXD3	0.128329	4152	4152	63791957	0.96	0.96	1
1	63793051	63793285	FOXD3	1.50837	4153	4156	63793285	0.94	0.96	4
1	63795348	63795348	FOXD3	0.488395	4157	4157	63795348	0.85	0.85	1
1	63795913	63796016	FOXD3	1.45039	4158	4159	63795913	0.65	0.78	2
1	63796566	63796566	FOXD3	1.19659	4160	4160	63796566	0.48	0.48	1
1	147782130	147782226	ENST00000461559:-1147	2.17138	5721	5722	147782226	0.47	0.47	2
1	147789579	147789647	ENST00000483531:-114	2.98444	5723	5724	147789647	0.47	0.47	2
1	180201469	180203856	LHX4	2.75841	7349	7362	180202209	0.76	0.82	14
1	180204451	180204451	LHX4	1.55255	7363	7363	180204451	0.71	0.71	1
10	387326	387555	DIP2C	0.202882	9363	9366	387326	0.55	0.68	4
10	391375	394009	DIP2C	2.41841	9367	9386	393936	0.98	1	20
10	396981	397101	DIP2C	1.48101	9387	9388	397101	0.8	0.87	2
10	1252376	1252443	ADARB2	2.9319	9516	9517	1252376	0.48	0.49	2
10	1284090	1284266	ADARB2	1.02044	9518	9519	1284266	0.49	0.49	2
10	1369450	1369642	ADARB2	0.569743	9520	9522	1369503	0.47	0.48	3
10	1382463	1382547	ADARB2	1.06022	9523	9524	1382547	0.47	0.47	2
10	1595594	1595798	NCRNA00168	1.39147	9548	9551	1595594	0.54	0.58	4
10	1741385	1742807	ADARB2	1.71187	9552	9566	1741385	0.99	1	15
10	1743658	1744101	ADARB2	1.48713	9567	9569	1744101	0.94	0.98	3
10	1778711	1779363	ADARB2	0.809801	9570	9574	1779363	0.63	0.65	5
10	2357218	2357396	ENST00000418295:29	1.29345	9575	9577	2357218	0.65	0.66	3
10	2543421	2544005	ENST00000438753:-74	2.75211	9578	9585	2543879	0.93	1	8
10	2563645	2564920	ENST00000437289:20564	1.88214	9586	9598	2564536	0.94	1	13
10	124899092	124900103	HMX2	1.83605	12503	12508	124899982	0.89	0.99	6
10	124901862	124901914	HMX2	0.87667	12509	12510	124901914	0.99	0.99	2
10	124902523	124902523	HMX2	0.163233	12511	12511	124902523	0.99	0.99	1
10	124903294	124903294	HMX2	1.65124	12512	12512	124903294	1	1	1
10	124903840	124904168	HMX2	1.53147	12513	12516	124904168	0.99	1	4
10	124904924	124905174	HMX2	1.30421	12517	12519	124905087	0.74	0.91	3
10	134925824	134926781	GPR123	2.07033	13080	13091	134925907	0.92	1	12
11	31391280	31391514	DNAJC24	2.07353	14426	14428	31391431	0.64	0.74	3
11	31531039	31531217	ELP4	0.711458	14429	14430	31531217	0.82	0.87	2
11	31818507	31818584	PAX6	1.67963	14431	14432	31818507	0.96	0.97	2
11	31819097	31819434	PAX6	1.56734	14433	14435	31819434	0.99	1	3
11	31820033	31820305	PAX6	1.98291	14436	14439	31820226	1	1	4
11	31821155	31821155	PAX6	0.253344	14440	14440	31821155	1	1	1
11	31824343	31824343	PAX6	1.06167	14441	14441	31824343	0.99	0.99	1
11	31825701	31826342	PAX6	2.55257	14442	14447	31826244	0.89	0.99	6
11	70563613	70563831	SHANK2	3.55142	16155	16158	70563831	0.89	0.95	4
11	70666438	70666787	SHANK2	1.33793	16159	16160	70666787	0.95	0.95	2
11	70669081	70669358	SHANK2	1.11159	16161	16163	70669358	0.95	0.95	3
11	70962097	70962097	ENST00000413503:1505	2.30845	16164	16164	70962097	0.93	0.93	1
11	70963229	70963229	ENST00000413503:373	0.109037	16165	16165	70963229	0.86	0.86	1
11	70964064	70964143	ENST00000413503:-463	0.279612	16166	16167	70964064	0.81	0.82	2
11	71146592	71146592	DHCR7	0.78332	16168	16168	71146592	0.78	0.78	1
11	71159256	71159391	DHCR7	1.63865	16169	16170	71159391	0.74	0.75	2
11	71164174	71164617	NADSYN1	1.94215	16171	16172	71164617	0.63	0.65	2
12	1655555	1655609	chr12:1655555-1655599	0.585065	17676	17677	1655555	0.53	0.56	2
12	1702645	1703047	FBXL14	0.990935	17678	17679	1702645	0.63	0.65	2
12	1704288	1704288	FBXL14	2.78851	17680	17680	1704288	0.77	0.77	1
12	1739560	1740342	WNT5B	1.85778	17681	17685	1739560	0.79	0.79	5
12	1748824	1749038	WNT5B	2.32435	17686	17688	1749038	0.79	0.79	3
12	1754924	1755172	WNT5B	1.66944	17689	17690	1754924	0.72	0.77	2
12	1770867	1770867	MIR3649	0.471157	17691	17691	1770867	0.56	0.56	1
12	54367433	54367433	HOXC11	0.785302	19137	19137	54367433	0.5	0.5	1
12	54368318	54368468	HOXC11	-0.253097	19138	19139	54368468	0.57	0.62	2
12	54369401	54369591	HOXC11	2.00815	19140	19142	54369401	0.96	0.99	3
12	54371923	54372186	HOXC10	1.52404	19143	19145	54372186	1	1	3
12	54374542	54374905	HOXC10	0.983057	19146	19149	54374542	1	1	4
12	54377349	54378289	HOXC10	2.75288	19150	19156	54378146	0.92	1	7
13	113666240	113666675	MCF2L	1.54894	23150	23152	113666675	0.47	0.47	3
14	19686326	19687099	ENST00000444357:-786	2.81999	23501	23512	19686765	0.94	1	12
14	19720561	19720561	ENST00000436000:-30	1.12425	23513	23513	19720561	1	1	1
14	19888369	19889532	ENST00000493038:52422	2.69032	23514	23520	19888581	0.99	1	7
14	19949565	19949565	ENST00000493038:-8562	1.94572	23521	23521	19949565	0.88	0.88	1
14	104896051	104897622	chr14:104897185-104897229	2.36089	25574	25588	104897185	0.96	1	15
14	104927636	104928148	chr14:104928148-104928192	1.4511	25589	25592	104928148	0.92	0.96	4
14	104928658	104928658	chr14:104928658-104928702	1.01308	25593	25593	104928658	0.83	0.83	1
14	104940087	104940087	chr14:104940087-104940131	1.41782	25594	25594	104940087	0.74	0.74	1
15	20980832	20981542	chr15:20981542-20981598	2.80512	25895	25898	20981542	0.5	0.52	4
15	20988629	20988965	chr15:20988965-20989009	1.83439	25899	25905	20988965	0.51	0.52	7
15	30488145	30488663	DKFZP434L187	2.44961	26156	26160	30488178	0.66	0.8	5
15	30515811	30517068	DKFZP434L187	2.59314	26161	26171	30516688	0.93	0.98	11
15	30517729	30518126	CR749235:28939	1.07521	26172	26174	30517750	0.63	0.71	3
16	898932	898932	LMF1	1.5538	28949	28949	898932	0.56	0.56	1
16	900420	901061	LMF1	1.19173	28950	28958	900501	0.63	0.67	9
16	904357	904669	LMF1	1.80043	28959	28961	904494	0.8	0.88	3
16	907466	909620	LMF1	1.72775	28962	28982	907466	0.99	1	21
16	919895	919895	LMF1	0.510045	28983	28983	919895	0.54	0.54	1
16	89642801	89642801	CPNE7	-0.00371972	33088	33088	89642801	0.52	0.52	1
16	89643329	89643329	CPNE7	1.12443	33089	33089	89643329	0.82	0.82	1
16	89646220	89647879	CPNE7	1.72069	33090	33110	89647442	0.99	1	21
16	89650650	89651089	CPNE7	0.947216	33111	33112	89650650	0.8	0.89	2
16	89653934	89654361	CPNE7	1.16963	33113	33119	89654157	0.73	0.74	7
16	89661838	89661838	CPNE7	0.799577	33120	33120	89661838	0.73	0.73	1
16	89713996	89714164	CHMP1A	1.85145	33121	33123	89714164	0.71	0.72	3
16	89723163	89723163	CHMP1A	1.82705	33124	33124	89723163	0.62	0.62	1
17	30001	30001	DOC2B	-0.0487514	33228	33228	30001	0.61	0.61	1
17	31537	31679	DOC2B	2.1983	33229	33230	31679	0.63	0.63	2
17	56119	56360	RPH3AL	1.86743	33231	33234	56192	0.57	0.62	4
17	113888	114403	RPH3AL	2.15913	33265	33269	114084	0.86	0.99	5
17	122721	123270	RPH3AL	2.10277	33270	33277	123102	1	1	8
17	136705	137655	RPH3AL	2.20664	33278	33287	137655	0.99	1	10
17	152117	152251	RPH3AL	0.88602	33288	33289	152117	0.9	0.94	2
17	156994	157127	RPH3AL	0.95155	33290	33292	157127	0.74	0.79	3
17	170960	171344	RPH3AL	2.20373	33293	33296	170960	0.55	0.68	4
17	185097	185339	RPH3AL	-0.954044	33297	33298	185097	0.49	0.49	2
17	205429	206344	RPH3AL	1.68967	33299	33308	206344	0.55	0.56	10
17	234728	235338	chr17:235338-235382	1.64799	33309	33311	235338	0.56	0.56	3
17	252633	252894	C17orf97	0.617076	33312	33316	252662	0.54	0.55	5
17	254334	254334	C17orf97	0.0255584	33317	33317	254334	0.52	0.52	1
17	260254	260254	C17orf97	-0.10363	33318	33318	260254	0.51	0.51	1
17	291155	291155	FAM101B	2.79138	33319	33319	291155	0.51	0.51	1
17	292832	293348	FAM101B	0.358842	33320	33322	292832	0.49	0.5	3
17	406237	406237	VPS53	0.223058	33323	33323	406237	0.47	0.47	1
17	80871279	80871477	TBCD	1.5903	38853	38855	80871477	0.51	0.52	3
17	80887401	80887401	TBCD	2.82354	38856	38856	80887401	0.52	0.52	1
17	80889189	80889189	TBCD	1.08694	38857	38857	80889189	0.51	0.51	1
17	80898957	80899107	TBCD	1.14657	38858	38859	80899107	0.48	0.49	2
18	77180172	77180841	NFATC1	2.68855	40611	40620	77180636	0.93	1	10
18	77186271	77186449	NFATC1	0.285403	40621	40622	77186449	0.58	0.59	2
18	77193531	77193627	NFATC1	-0.158267	40623	40624	77193531	0.54	0.55	2
18	77196168	77196356	NFATC1	1.3859	40625	40627	77196356	0.54	0.54	3
18	77202168	77202662	NFATC1	0.675704	40628	40629	77202662	0.54	0.54	2
18	77203211	77203211	NFATC1	0.470689	40630	40630	77203211	0.54	0.54	1
18	77207224	77207597	NFATC1	1.34575	40631	40633	77207333	0.53	0.54	3
18	77208865	77208865	NFATC1	-0.549532	40634	40634	77208865	0.52	0.52	1
18	77210916	77211098	NFATC1	2.22968	40635	40637	77210916	0.5	0.52	3
18	77214965	77214965	NFATC1	0.758042	40638	40638	77214965	0.47	0.47	1
19	50223018	50223280	CPT1C	2.25659	46641	46644	50223190	0.62	0.66	4
19	50249584	50249655	TSKS	0.549287	46645	46646	50249655	0.66	0.66	2
19	50269610	50269856	AP2A1	1.12846	46647	46649	50269856	0.68	0.69	3
19	50270418	50270525	AP2A1	3.49036	46650	46651	50270418	0.7	0.7	2
19	50291802	50292034	AP2A1	1.67098	46652	46654	50292034	0.71	0.71	3
19	50303267	50303399	AP2A1	1.00023	46655	46656	50303267	0.71	0.71	2
19	50312075	50312774	FUZ	1.32655	46657	46662	50312774	0.67	0.71	6
2	1941080	1941548	MYT1L	2.91859	47993	47999	1941080	0.54	0.55	7
2	2189156	2190142	MYT1L	2.80979	48000	48006	2189730	0.56	0.56	7
2	2193587	2193587	MYT1L	0.18823	48007	48007	2193587	0.56	0.56	1
2	2617190	2617585	chr2:2617304-2617349	1.7516	48008	48010	2617304	0.56	0.56	3
2	2654064	2654405	ENST00000414065:6316	1.44242	48011	48012	2654064	0.56	0.56	2
2	2754920	2755147	chr2:2754920-2754973	0.291094	48013	48014	2754920	0.55	0.55	2
2	2773328	2773557	chr2:2773328-2773372	-1.03484	48015	48016	2773328	0.55	0.55	2
2	3063342	3063535	ENST00000457478:66434	0.905247	48017	48018	3063342	0.73	0.76	2
2	3184249	3185272	TSSC1	1.69749	48019	48030	3185000	0.83	0.87	12
2	3286587	3286587	TSSC1	1.12979	48031	48031	3286587	0.63	0.63	1
2	3287919	3288168	TSSC1	1.70706	48032	48033	3288168	0.52	0.53	2
2	242787116	242787375	PDCD1	0.3429	53387	53388	242787116	0.49	0.52	2
2	242788683	242789974	PDCD1	1.57441	53389	53402	242788683	0.79	0.81	14
20	35089871	35090228	DLGAP4	0.899145	54702	54703	35090228	0.49	0.51	2
20	35169273	35169273	MYL9	0.542513	54704	54704	35169273	0.53	0.53	1
20	35201221	35201775	TGIF2	2.27526	54705	54710	35201471	0.54	0.56	6
20	36031522	36031771	SRC	1.11928	54753	54754	36031771	0.54	0.61	2
20	36148597	36150142	NNAT	2.65331	54755	54766	36148863	0.7	0.78	12
20	36150877	36150915	NNAT	1.26978	54767	54768	36150877	0.48	0.5	2
20	60348439	60348439	CDH4	1.25618	55623	55623	60348439	0.54	0.54	1
20	60373543	60373543	CDH4	3.05185	55624	55624	60373543	0.6	0.6	1
20	60378257	60378257	CDH4	0.312254	55625	55625	60378257	0.61	0.61	1
20	60448978	60448978	CDH4	-1.19503	55626	55626	60448978	0.61	0.61	1
20	60456221	60456442	CDH4	0.817629	55627	55628	60456221	0.81	0.85	2
20	60470071	60470071	CDH4	0.926707	55629	55629	60470071	0.91	0.91	1
20	60494761	60495482	CDH4	2.07041	55630	55640	60495142	0.98	1	11
20	60502034	60502156	CDH4	1.71187	55641	55642	60502156	0.79	0.85	2
22	19712679	19715304	GP1BB	2.66712	57877	57907	19714399	0.69	0.73	31
22	19718237	19718237	GP1BB	1.70876	57908	57908	19718237	0.5	0.5	1
22	44392390	44392712	PARVB	1.96689	59586	59588	44392390	0.68	0.74	3
22	44420237	44420237	PARVB	1.15436	59589	59589	44420237	0.8	0.8	1
22	44420789	44420793	PARVB	2.5886	59590	59591	44420793	0.83	0.84	2
22	44721949	44722216	chr22:44722100-44722159	2.28657	59592	59594	44722100	0.84	0.85	3
22	44893002	44893407	LDOC1L	1.59812	59595	59597	44893059	0.7	0.81	3
3	197808518	197808735	LOC348840	0.758164	63913	63914	197808518	0.62	0.73	2
3	197825756	197826388	BC148741:139136	2.01061	63915	63922	197826205	0.98	1	8
3	197829636	197829636	ENST00000422555:-7324	1.62072	63923	63923	197829636	1	1	1
3	197830486	197830486	ENST00000422555:-6474	2.82244	63924	63924	197830486	1	1	1
3	197830999	197830999	ENST00000422555:-5962	2.78317	63925	63925	197830999	1	1	1
3	197832413	197832704	ENST00000422555:-4330	1.91948	63926	63928	197832631	1	1	3
3	197884183	197884583	FAM157A	0.879824	63929	63931	197884183	0.91	0.98	3
4	187293474	187293515	LOC285441	0.201959	67289	67290	187293515	0.61	0.69	2
4	187353595	187353595	LOC285441	2.52942	67291	67291	187353595	0.93	0.93	1
4	187354158	187354158	LOC285441	1.74485	67292	67292	187354158	0.97	0.97	1
4	187356963	187357239	LOC285441	2.57465	67293	67296	187356963	0.96	0.98	4
4	187421945	187422009	LOC285441	1.12389	67297	67298	187421945	0.82	0.88	2
4	187476547	187476680	MTNR1A	1.47956	67299	67300	187476680	0.61	0.66	2
4	190767132	190768342	ENST00000511785:71205	2.97045	67466	67475	190767251	0.96	1	10
4	190861519	190861676	FRG1	1.115	67476	67478	190861608	0.78	0.93	3
6	167313555	167315978	ENST00000455390:-1935	2.45611	74262	74280	167315228	0.93	1	19
6	167369576	167370269	RNASET2	1.01984	74281	74283	167369994	0.9	0.9	3
6	167411598	167411918	MIR3939	2.13013	74284	74285	167411918	0.9	0.9	2
6	167587295	167587479	TCP10L2	1.58402	74286	74287	167587295	0.89	0.9	2
6	167633897	167634129	chr6:167634129-167634173	1.71259	74288	74289	167634129	0.86	0.88	2
6	167764832	167764914	TTLL2	1.1378	74290	74291	167764832	0.65	0.76	2
7	1908807	1908807	MAD1L1	-0.251177	75036	75036	1908807	0.56	0.56	1
7	1910081	1911262	MAD1L1	1.74782	75037	75047	1910794	0.97	1	11
7	1913796	1914027	MAD1L1	1.40442	75048	75049	1914027	0.74	0.82	2
7	27211422	27211708	HOXA10	1.35875	75944	75947	27211708	0.48	0.49	4
7	27212320	27212553	HOXA10	1.34355	75948	75951	27212445	0.49	0.49	4
7	150496983	150497839	TMEM176B	1.71492	78856	78859	150497107	0.73	0.87	4
7	150554364	150554750	ABP1	2.39421	78860	78863	150554750	0.98	1	4
7	150644612	150644612	KCNH2	1.26063	78864	78864	150644612	1	1	1
7	150648081	150648081	KCNH2	0.143868	78865	78865	150648081	1	1	1
7	150648702	150648904	KCNH2	1.22026	78866	78867	150648904	0.99	0.99	2
7	150649585	150649828	KCNH2	1.85464	78868	78870	150649771	0.96	0.99	3
7	150652887	150653060	KCNH2	1.16647	78871	78872	150653060	0.74	0.75	2
7	150671903	150671903	KCNH2	2.92836	78873	78873	150671903	0.67	0.67	1
7	157504195	157504195	PTPRN2	1.55002	79377	79377	157504195	0.8	0.8	1
7	157524168	157526748	PTPRN2	2.33724	79378	79398	157524458	0.98	1	21
8	1298513	1300397	chr8:1299468-1299512	1.27258	79892	79914	1299468	0.88	0.98	23
8	1302710	1303266	chr8:1302710-1302755	1.92409	79915	79919	1302710	0.99	0.99	5
8	1308057	1308167	AL117591:9915	0.178214	79920	79921	1308057	0.93	0.94	2
8	1311454	1311454	AL117591:6523	1.95535	79922	79922	1311454	0.9	0.9	1
8	1321152	1321213	AL117591:-3177	2.09923	79923	79924	1321152	0.72	0.85	2
8	144565423	144565423	ZC3H3	1.32293	82833	82833	144565423	0.54	0.54	1
8	144568882	144570078	ZC3H3	2.04475	82834	82842	144569146	0.71	0.73	9
8	144601608	144601608	ZC3H3	1.71244	82843	82843	144601608	0.61	0.61	1
9	138136231	138136231	ENST00000452377:-6809	1.37549	86993	86993	138136231	0.57	0.57	1
9	138150460	138151282	ENST00000420883:-6750	2.98334	86994	87003	138151282	0.66	0.67	10
X	1561936	1562777	ASMTL	1.50184	88067	88079	1561936	0.88	0.96	13
X	123095853	123096281	STAG2	2.95797	89708	89714	123095915	0.68	0.72	7
X	123096992	123096992	STAG2	1.00384	89715	89715	123096992	0.51	0.51	1

## Sheet: metastatic vs non-metastatic
chr	gstart	gend	gene	limma-t	rstart	rend	peakpos	meanpp	maxpp	nprobe
1	16974359	16975061	MST1P2	2.35213	1777	1788	16975061	0.52	0.53	12
1	47909607	47910650	FOXD2	2.35355	3716	3724	47909721	0.53	0.53	9
1	47915322	47915322	FOXD2	2.65917	3725	3725	47915322	0.51	0.51	1
1	63783480	63783582	FOXD3	0.209782	4126	4127	63783582	0.62	0.71	2
1	63784320	63785480	FOXD3	2.97527	4128	4134	63784320	0.97	0.98	7
1	63786321	63787899	FOXD3	1.45724	4135	4147	63787669	0.98	0.98	13
1	63788621	63788621	FOXD3	0.906242	4148	4148	63788621	0.95	0.95	1
1	63789856	63790333	FOXD3	0.539629	4149	4151	63790333	0.93	0.94	3
1	63791957	63791957	FOXD3	0.215494	4152	4152	63791957	0.92	0.92	1
1	63793051	63793285	FOXD3	3.12452	4153	4156	63793207	0.89	0.91	4
1	63795348	63795348	FOXD3	-0.206172	4157	4157	63795348	0.78	0.78	1
1	63795913	63796016	FOXD3	1.74998	4158	4159	63795913	0.67	0.73	2
1	63796566	63796566	FOXD3	-0.42101	4160	4160	63796566	0.53	0.53	1
1	145979199	145979988	AK125792:152302	2.16783	5580	5588	145979484	0.6	0.72	9
1	145990763	145991154	AK125792:163630	1.20817	5589	5592	145990813	0.8	0.84	4
1	145991932	145992115	AK125792:164936	0.602446	5593	5594	145992115	0.87	0.88	2
1	146076603	146077302	NBPF24	1.51412	5595	5602	146077302	0.92	0.93	8
1	146079455	146080156	NBPF11	2.29503	5603	5618	146079935	0.85	0.93	16
1	146081832	146081832	NBPF11	-0.455463	5619	5619	146081832	0.51	0.51	1
1	147735477	147735702	ENST00000363009:-26	-0.19221	5711	5712	147735702	0.54	0.57	2
1	147736972	147737304	ENST00000363009:1496	3.85492	5713	5716	147737224	0.83	0.95	4
1	147752913	147753182	ENST00000428035:-349	2.84577	5717	5719	147753182	0.98	0.99	3
1	147782062	147782226	ENST00000461559:-1147	3.79218	5720	5722	147782226	1	1	3
1	147789579	147789983	ENST00000483531:-114	3.34167	5723	5728	147789647	0.98	1	6
1	147806902	147807121	ENST00000365538:-258	0.885255	5729	5731	147807121	0.75	0.83	3
1	147826207	147826207	ENST00000468246:540	0.0626587	5732	5732	147826207	0.54	0.54	1
1	148854532	148855732	ENST00000444424:1593	2.26223	5780	5799	148855708	0.79	0.88	20
1	148864773	148865162	ENST00000435754:381	1.40093	5800	5808	148864773	0.87	0.88	9
1	148901633	148903667	ENST00000331689:143	3.52146	5809	5834	148903082	0.84	0.86	26
1	149137458	149138317	ENST00000401087:-7868	1.21786	5835	5841	149138149	0.72	0.77	7
1	149146440	149146643	ENST00000365297:289	0.619666	5842	5845	149146562	0.69	0.7	4
1	149148162	149148421	ENST00000497059:-447	3.21556	5846	5849	149148421	0.71	0.72	4
1	149149208	149149534	ENST00000497059:-1563	0.619849	5850	5852	149149534	0.71	0.71	3
1	149156040	149156124	ENST00000497059:-8071	1.87445	5853	5854	149156040	0.71	0.71	2
1	149156692	149156692	ENST00000497059:-8721	1.60567	5855	5855	149156692	0.71	0.71	1
1	149162378	149162537	ENST00000478518:-797	1.08332	5856	5858	149162475	0.72	0.72	3
1	149186746	149187202	ENST00000421174:589	0.851732	5859	5862	149186867	0.73	0.74	4
1	149192764	149192801	ENST00000384619:1447	2.44978	5863	5864	149192801	0.75	0.76	2
1	149194397	149194613	ENST00000384619:-149	1.06547	5865	5867	149194397	0.76	0.77	3
1	149223656	149223852	ENST00000517017:-8379	-0.164719	5868	5869	149223656	0.77	0.77	2
1	149224389	149224564	ENST00000384010:-189	0.936026	5870	5871	149224389	0.79	0.8	2
1	149230760	149231131	ENST00000443018:67	3.0744	5872	5876	149230760	0.82	0.82	5
1	149261181	149261181	ENST00000456826:-334	0.377799	5877	5877	149261181	0.82	0.82	1
1	149286411	149287772	LOC388692	2.52945	5878	5885	149287289	0.77	0.82	8
1	161413674	161415319	HQ447449:181076	1.81329	6870	6894	161413896	0.95	1	25
1	161416365	161417236	HQ447449:178180	2.28491	6895	6907	161416792	0.8	1	13
1	228744053	228745644	ENST00000362482:775	2.91236	8694	8712	228745337	0.89	1	19
1	228746279	228746279	ENST00000362482:-167	3.41096	8713	8713	228746279	1	1	1
1	228747615	228747643	ENST00000362482:-1531	2.08306	8714	8715	228747643	1	1	2
1	228750085	228750085	ENST00000364718:-1732	0.797603	8716	8716	228750085	1	1	1
1	228753848	228753976	ENST00000363511:-1142	1.31196	8717	8718	228753976	1	1	2
1	228756332	228756823	ENST00000362526:-1485	2.67493	8719	8724	228756561	0.97	1	6
1	228768786	228768786	ENST00000362464:-312	-0.41404	8725	8725	228768786	0.87	0.87	1
1	228769483	228769483	ENST00000362464:-1009	0.785531	8726	8726	228769483	0.85	0.85	1
1	228771080	228771080	RHOU	0.523247	8727	8727	228771080	0.81	0.81	1
1	228773464	228773464	RHOU	1.51872	8728	8728	228773464	0.77	0.77	1
1	228775492	228775492	RHOU	-0.389722	8729	8729	228775492	0.68	0.68	1
1	228777940	228777940	RHOU	1.9225	8730	8730	228777940	0.62	0.62	1
10	94548	95256	TUBB8	1.50185	9334	9339	94820	0.57	0.57	6
10	122157	122493	ENST00000423948:10027	1.13217	9340	9342	122157	0.57	0.58	3
10	180482	180703	ZMYND11	2.13492	9343	9344	180703	0.59	0.59	2
10	182373	182431	ZMYND11	-0.358996	9345	9346	182431	0.59	0.59	2
10	346475	346690	DIP2C	0.571065	9347	9349	346546	0.61	0.62	3
10	367420	369379	DIP2C	1.4955	9350	9359	369379	0.64	0.65	10
10	372915	373120	DIP2C	1.87382	9360	9361	372915	0.65	0.66	2
10	387261	387555	DIP2C	1.37275	9362	9366	387261	0.66	0.66	5
10	391375	394009	DIP2C	0.83357	9367	9386	392305	0.67	0.69	20
10	396981	397229	DIP2C	1.70809	9387	9390	397101	0.71	0.72	4
10	403638	403764	DIP2C	0.502756	9391	9392	403764	0.72	0.73	2
10	409323	409523	DIP2C	3.23504	9393	9395	409323	0.74	0.74	3
10	413644	414162	DIP2C	0.291646	9396	9400	413727	0.74	0.74	5
10	422293	422293	DIP2C	1.60325	9401	9401	422293	0.74	0.74	1
10	445186	445186	DIP2C	0.759403	9402	9402	445186	0.74	0.74	1
10	459740	459833	DIP2C	0.418501	9403	9404	459740	0.74	0.74	2
10	465863	466436	DIP2C	1.99917	9405	9409	465863	0.74	0.74	5
10	518164	518409	DIP2C	2.3923	9410	9413	518164	0.74	0.74	4
10	525723	526050	DIP2C	1.14017	9414	9416	525827	0.74	0.74	3
10	530974	530974	DIP2C	0.777228	9417	9417	530974	0.74	0.74	1
10	575866	576035	DIP2C	0.466329	9418	9420	575965	0.74	0.74	3
10	630312	630803	DIP2C	-0.0740735	9421	9425	630476	0.75	0.75	5
10	652194	652550	DIP2C	0.870524	9426	9430	652342	0.77	0.78	5
10	669186	669186	DIP2C	1.62799	9431	9431	669186	0.79	0.79	1
10	678191	679459	DIP2C	2.03079	9432	9440	678357	0.72	0.79	9
10	685031	685031	DIP2C	-1.21029	9441	9441	685031	0.51	0.51	1
10	77164460	77164911	NCRNA00245	1.45474	11160	11162	77164911	0.7	0.85	3
10	77165641	77166157	NCRNA00245	2.29465	11163	11168	77165698	0.95	0.98	6
10	77167231	77169566	NCRNA00245	3.93058	11169	11185	77167677	0.85	1	17
10	77872275	77872275	C10orf11	1.79244	11186	11186	77872275	0.66	0.66	1
10	79056687	79056687	KCNMA1	-0.880502	11187	11187	79056687	0.65	0.65	1
10	79396055	79396406	KCNMA1	2.94712	11188	11192	79396248	0.6	0.65	5
10	134460479	134460479	INPP5A	1.71779	12880	12880	134460479	0.6	0.6	1
10	134468767	134469104	INPP5A	2.94143	12881	12882	134469104	0.78	0.86	2
10	134504326	134504692	INPP5A	2.43862	12883	12886	134504326	0.91	0.92	4
10	134505195	134505361	INPP5A	1.72098	12887	12889	134505361	0.92	0.93	3
10	134528123	134528123	INPP5A	-0.35716	12890	12890	134528123	0.93	0.93	1
10	134535930	134536186	INPP5A	0.613584	12891	12892	134536186	0.93	0.93	2
10	134539727	134539800	INPP5A	1.66784	12893	12894	134539727	0.93	0.93	2
10	134549556	134549759	INPP5A	0.979543	12895	12896	134549556	0.93	0.93	2
10	134555060	134555335	INPP5A	1.5021	12897	12900	134555060	0.93	0.93	4
10	134560063	134560152	INPP5A	1.69809	12901	12902	134560063	0.92	0.92	2
10	134562688	134562787	INPP5A	0.705877	12903	12904	134562787	0.89	0.9	2
10	134566773	134566773	INPP5A	0.415625	12905	12905	134566773	0.88	0.88	1
10	134581637	134581809	INPP5A	1.54207	12906	12908	134581637	0.85	0.87	3
10	134585430	134585862	INPP5A	-1.53875	12909	12910	134585430	0.82	0.83	2
10	134593193	134593557	INPP5A	2.42254	12911	12912	134593557	0.82	0.82	2
10	134595199	134595586	INPP5A	2.68793	12913	12917	134595586	0.81	0.82	5
10	134597287	134597472	INPP5A	1.85482	12918	12920	134597377	0.69	0.72	3
10	134597989	134598537	NKX6-2	0.582321	12921	12923	134597989	0.58	0.62	3
10	134600271	134600271	NKX6-2	-0.367772	12924	12924	134600271	0.51	0.51	1
10	134826047	134826047	chr10:134826047-134826091	0.00799162	13000	13000	134826047	0.6	0.6	1
10	134826883	134826883	chr10:134826883-134826930	-0.0504444	13001	13001	134826883	0.74	0.74	1
10	134830928	134832226	chr10:134831352-134831397	3.2053	13002	13011	134831352	0.95	0.97	10
10	134834837	134835568	chr10:134834837-134834881	2.42568	13012	13016	134834837	0.86	0.94	5
10	134843448	134843610	chr10:134843610-134843654	-0.67595	13017	13018	134843610	0.58	0.62	2
10	134844463	134844463	chr10:134844463-134844507	0.563537	13019	13019	134844463	0.51	0.51	1
10	135478761	135478761	DUX4L2	0.697712	13251	13251	135478761	0.52	0.52	1
10	135479739	135479843	DUX4L2	1.79529	13252	13253	135479843	0.55	0.56	2
10	135480467	135480467	DUX4	1.24909	13254	13254	135480467	0.57	0.57	1
10	135487574	135487574	DUX2	1.92933	13255	13255	135487574	0.58	0.58	1
11	626804	626881	SCT	-0.441309	13387	13388	626881	0.52	0.52	2
11	627530	627859	SCT	3.64561	13389	13393	627530	0.53	0.54	5
11	32450653	32450653	WT1	2.51617	14512	14512	32450653	0.51	0.51	1
11	32454769	32455115	WT1	1.96912	14514	14517	32455115	0.51	0.51	4
11	68610671	68610671	CPT1A	1.09355	16022	16022	68610671	0.51	0.51	1
11	68611207	68611684	CPT1A	1.86251	16023	16026	68611469	0.59	0.63	4
11	68622040	68622350	BC156660:126083	0.964225	16027	16029	68622350	0.68	0.69	3
11	68671080	68671248	MRPL21	2.95376	16030	16032	68671248	0.73	0.76	3
11	68671917	68671917	IGHMBP2	-0.158656	16033	16033	68671917	0.76	0.76	1
11	68773226	68773598	MRGPRF	2.32927	16034	16036	68773416	0.77	0.77	3
11	68778648	68778857	MRGPRF	0.882967	16037	16039	68778713	0.77	0.77	3
11	68780562	68780562	MRGPRF	-1.32763	16040	16040	68780562	0.77	0.77	1
11	68816540	68816719	TPCN2	0.881282	16041	16042	68816719	0.79	0.8	2
11	68849963	68850548	TPCN2	2.40619	16043	16048	68850548	0.82	0.83	6
11	69258457	69258457	chr11:69258457-69258501	0.411618	16049	16049	69258457	0.83	0.83	1
11	69285646	69286171	chr11:69286084-69286140	2.64514	16050	16053	69286084	0.8	0.82	4
11	69451149	69451222	CCND1	1.12374	16054	16055	69451149	0.6	0.68	2
12	5542081	5542863	NTF3	0.82752	17869	17873	5542317	0.58	0.69	5
12	5603549	5603999	NTF3	1.30101	17874	17877	5603804	0.86	0.92	4
12	5936981	5936981	ANO2	0.70212	17878	17878	5936981	0.94	0.94	1
12	6128664	6128664	VWF	1.38595	17879	17879	6128664	0.95	0.95	1
12	6165865	6166190	VWF	1.90751	17880	17881	6165865	0.96	0.96	2
12	6166832	6167044	VWF	0.0652534	17882	17883	6166832	0.96	0.96	2
12	6309086	6309086	CD9	0.922885	17884	17884	6309086	0.96	0.96	1
12	6309687	6310352	CD9	1.06414	17885	17887	6310352	0.97	0.98	3
12	6399218	6399709	L04489:326415	1.68728	17888	17894	6399709	0.99	0.99	7
12	6400313	6400559	L04489:327265	1.47346	17895	17896	6400559	0.94	0.96	2
12	6419501	6419886	PLEKHG6	2.16334	17897	17899	6419581	0.81	0.87	3
12	6438203	6438522	TNFRSF1A	1.98815	17900	17901	6438203	0.61	0.68	2
12	54400196	54400518	HOXC8	4.33869	19179	19181	54400518	0.56	0.59	3
12	54402992	54403324	HOXC8	1.48831	19182	19184	54403324	0.6	0.6	3
12	54408580	54409441	HOXC6	2.82333	19185	19188	54408651	0.6	0.6	4
12	54412102	54412102	HOXC6	-1.80755	19189	19189	54412102	0.59	0.59	1
12	54413177	54413396	HOXC6	2.8172	19190	19193	54413240	0.57	0.59	4
12	115107219	115107936	TBX3	2.04827	20604	20608	115107432	0.6	0.64	5
12	115109457	115109573	TBX3	1.53309	20609	20610	115109457	0.65	0.65	2
12	115112138	115112635	TBX3	1.12233	20611	20613	115112414	0.66	0.67	3
12	115121210	115121341	TBX3	1.81216	20614	20615	115121341	0.67	0.67	2
12	115122640	115123495	TBX3	2.40971	20616	20622	115123234	0.69	0.69	7
12	115124715	115124770	TBX3	-0.436404	20623	20624	115124715	0.69	0.7	2
12	115130461	115130707	TBX3	2.69188	20625	20627	115130516	0.7	0.7	3
12	115135867	115135867	chr12:115135867-115135920	0.59782	20628	20628	115135867	0.7	0.7	1
12	115137752	115138318	chr12:115137917-115137970	1.61303	20629	20633	115137917	0.71	0.71	5
12	115173088	115173227	ENST00000516650:-2259	1.86404	20634	20635	115173227	0.71	0.72	2
12	115174066	115174795	ENST00000516650:-1417	3.25139	20636	20642	115174066	0.64	0.71	7
12	125412868	125413165	ENST00000480427:7551	2.45653	21060	21061	125412868	0.74	0.77	2
12	125473818	125473818	DHX37	1.61626	21062	21062	125473818	0.81	0.81	1
12	125478955	125479281	BRI3BP	0.290402	21063	21064	125479281	0.85	0.87	2
12	125509515	125509515	BRI3BP	2.53848	21065	21065	125509515	0.92	0.92	1
12	125534057	125534558	chr12:125534462-125534506	1.52104	21066	21068	125534462	0.95	0.96	3
12	125549669	125549746	AACS	0.52385	21069	21070	125549746	0.97	0.97	2
12	125569758	125570104	AACS	2.15096	21071	21075	125569758	0.98	0.98	5
12	125578507	125578507	AACS	0.92675	21076	21076	125578507	0.98	0.98	1
12	125599250	125599250	AACS	0.44396	21077	21077	125599250	0.98	0.98	1
12	125668198	125668198	chr12:125668198-125668242	0.784616	21078	21078	125668198	0.97	0.97	1
12	125670022	125670103	chr12:125670022-125670066	2.10394	21079	21080	125670022	0.97	0.97	2
12	125670610	125670610	chr12:125670610-125670654	-1.57785	21081	21081	125670610	0.95	0.95	1
12	125671700	125671934	chr12:125671700-125671744	0.176291	21082	21084	125671700	0.95	0.95	3
12	125815825	125815825	TMEM132B	1.68174	21085	21085	125815825	0.95	0.95	1
12	126017996	126017996	TMEM132B	0.84145	21086	21086	126017996	0.95	0.95	1
12	126168610	126168610	chr12:126168610-126168654	-0.229831	21087	21087	126168610	0.95	0.95	1
12	126346151	126346472	chr12:126346151-126346195	1.29636	21088	21089	126346151	0.95	0.95	2
12	126675886	126676201	chr12:126676201-126676245	0.213994	21090	21091	126676201	0.94	0.94	2
12	127210673	127211475	LOC387895	2.42144	21092	21098	127210673	0.94	0.94	7
12	127212202	127212202	LOC387895	1.8489	21099	21099	127212202	0.91	0.91	1
12	127630465	127630785	chr12:127630785-127630829	0.480172	21100	21101	127630785	0.86	0.87	2
12	127865550	127865933	chr12:127865933-127865987	-1.07742	21102	21103	127865933	0.8	0.8	2
12	127940622	127940802	chr12:127940802-127940846	0.091934	21104	21106	127940802	0.79	0.79	3
12	128245762	128245874	AK057203:49312	-0.0173292	21107	21108	128245874	0.79	0.79	2
12	128402369	128402369	BC037880:2380	0.266022	21109	21109	128402369	0.8	0.8	1
12	128751002	128751310	TMEM132C	1.90508	21110	21112	128751002	0.81	0.81	3
12	128752441	128752441	TMEM132C	-1.1375	21113	21113	128752441	0.81	0.81	1
12	128850471	128850613	TMEM132C	2.29342	21114	21116	128850560	0.83	0.83	3
12	128900052	128900052	TMEM132C	0.488105	21117	21117	128900052	0.84	0.84	1
12	129189635	129189818	TMEM132C	1.05697	21118	21119	129189635	0.84	0.84	2
12	129280328	129280472	SLC15A4	0.106266	21120	21122	129280394	0.84	0.84	3
12	129307961	129308212	SLC15A4	1.09882	21123	21125	129307961	0.86	0.87	3
12	129329134	129331438	GLT1D1	3.36533	21126	21144	129329134	0.97	1	19
12	129429714	129429714	GLT1D1	-0.203304	21145	21145	129429714	1	1	1
12	129460968	129461058	GLT1D1	1.45755	21146	21147	129460968	1	1	2
12	129787692	129787709	TMEM132D	0.280626	21148	21149	129787709	0.99	0.99	2
12	130184471	130184679	TMEM132D	1.5858	21150	21152	130184471	0.99	0.99	3
12	130339635	130340264	TMEM132D	2.14162	21153	21162	130340264	0.98	0.99	10
12	130341034	130341312	TMEM132D	0.931728	21163	21165	130341034	0.91	0.94	3
12	130342423	130342423	TMEM132D	0.395711	21166	21166	130342423	0.85	0.85	1
12	130343150	130343531	TMEM132D	0.882694	21167	21170	130343290	0.72	0.81	4
12	133015404	133015404	ENST00000446891:17130	1.7302	21494	21494	133015404	0.51	0.51	1
12	133018954	133019149	ENST00000446891:13386	2.51832	21495	21497	133019149	0.51	0.51	3
12	133022642	133022784	ENST00000446891:9750	1.22514	21498	21499	133022784	0.51	0.51	2
12	133028123	133028197	ENST00000446891:4338	0.00925489	21500	21501	133028197	0.51	0.52	2
12	133049420	133051052	U14383:-192	1.66302	21502	21514	133050898	0.54	0.57	13
12	133052703	133052853	U14383:-1996	3.11079	21515	21517	133052703	0.58	0.58	3
12	133056927	133056927	U14383:-6220	1.92121	21518	21518	133056927	0.58	0.58	1
12	133065793	133065793	FBRSL1	0.797511	21519	21519	133065793	0.58	0.58	1
12	133067388	133067738	FBRSL1	-1.47604	21520	21521	133067738	0.57	0.57	2
12	133073313	133073633	FBRSL1	1.92473	21522	21525	133073454	0.58	0.58	4
12	133102108	133102482	FBRSL1	0.776308	21526	21527	133102108	0.57	0.57	2
12	133125807	133125807	FBRSL1	0.133986	21528	21528	133125807	0.57	0.57	1
12	133131806	133132157	FBRSL1	1.94639	21529	21530	133131806	0.57	0.57	2
12	133135383	133135383	FBRSL1	0.495252	21531	21531	133135383	0.57	0.57	1
12	133136831	133137130	FBRSL1	-0.189796	21532	21533	133137130	0.56	0.56	2
12	133140284	133140557	FBRSL1	2.25737	21534	21537	133140354	0.55	0.56	4
12	133146485	133146485	FBRSL1	0.621928	21538	21538	133146485	0.53	0.53	1
13	19172521	19172865	ENST00000456756:-1435	1.66623	21650	21653	19172667	0.9	0.9	4
13	19173611	19175158	ENST00000456756:-61	2.40355	21654	21668	19174041	0.89	0.9	15
13	19183050	19183932	ENST00000456756:9831	1.25351	21669	21673	19183932	0.85	0.85	5
13	19202403	19203437	chr13:19203226-19203270	1.98158	21674	21682	19203226	0.85	0.85	9
13	19239208	19240034	ENST00000443167:-137	1.79597	21683	21688	19239208	0.84	0.85	6
13	19299526	19299691	ENST00000446657:-113	0.651183	21689	21691	19299619	0.84	0.84	3
13	19448960	19449131	LOC284232	1.31737	21692	21694	19448960	0.84	0.84	3
13	19751236	19751359	TUBA3C	0.828581	21695	21696	19751236	0.84	0.84	2
13	19918530	19918703	ANKRD26P3	3.08656	21697	21700	19918530	0.83	0.84	4
13	19964801	19965004	ENST00000446672:41751	1.58452	21701	21703	19965004	0.83	0.83	3
13	20134303	20134303	ENST00000400596:1085	0.0642207	21704	21704	20134303	0.82	0.82	1
13	20135353	20136044	ENST00000400596:-79	1.93323	21705	21708	20135467	0.8	0.82	4
13	20139143	20139143	ENST00000456608:-124	0.881313	21709	21709	20139143	0.77	0.77	1
13	20161076	20161259	ENST00000438640:26	1.30364	21710	21712	20161259	0.73	0.75	3
13	20175945	20175945	chr13:20175945-20175989	-0.518461	21713	21713	20175945	0.65	0.65	1
13	20176817	20176817	chr13:20176817-20176861	1.31926	21714	21714	20176817	0.62	0.62	1
13	20207173	20207173	MPHOSPH8	-0.364464	21715	21715	20207173	0.55	0.55	1
13	20207725	20207725	MPHOSPH8	-0.605777	21716	21716	20207725	0.51	0.51	1
13	100627859	100627859	ZIC5	3.01826	22784	22784	100627859	0.59	0.59	1
13	100630179	100630728	ZIC2	0.846204	22785	22787	100630179	0.62	0.63	3
13	100632302	100632302	ZIC2	0.329979	22788	22788	100632302	0.64	0.64	1
13	100633280	100633280	ZIC2	0.765516	22789	22789	100633280	0.66	0.66	1
13	100634631	100634631	ZIC2	-0.773725	22790	22790	100634631	0.67	0.67	1
13	100635171	100636453	ZIC2	2.5941	22791	22801	100635873	0.69	0.72	11
13	100637272	100637272	ZIC2	1.77746	22802	22802	100637272	0.56	0.56	1
13	113382660	113382765	ATP11A	1.42762	23089	23090	113382765	0.68	0.76	2
13	113409936	113410343	ATP11A	2.12031	23091	23094	113410343	0.91	0.96	4
13	113420100	113420356	ATP11A	1.40496	23095	23097	113420175	0.98	0.98	3
13	113425049	113425148	ATP11A	1.04105	23098	23099	113425049	0.99	0.99	2
13	113429130	113429413	ATP11A	1.92864	23100	23101	113429413	1	1	2
13	113440248	113441109	ATP11A	4.56508	23102	23109	113441109	1	1	8
13	113464414	113464414	ATP11A	1.37498	23110	23110	113464414	1	1	1
13	113472445	113472664	ATP11A	0.317269	23111	23113	113472577	1	1	3
13	113474227	113474298	ATP11A	2.1724	23114	23115	113474298	1	1	2
13	113486738	113487338	ATP11A	2.0562	23116	23120	113486887	0.99	1	5
13	113495547	113495547	ATP11A	0.30572	23121	23121	113495547	0.95	0.95	1
13	113497195	113497677	ATP11A	1.07514	23122	23124	113497428	0.88	0.92	3
13	113536760	113537163	ATP11A	1.40869	23125	23126	113537163	0.71	0.75	2
13	114535082	114535082	GAS6	1.21063	23318	23318	114535082	0.51	0.51	1
13	114537634	114537845	GAS6	-0.244692	23319	23320	114537845	0.52	0.53	2
13	114538679	114538679	GAS6	0.674424	23321	23321	114538679	0.55	0.55	1
13	114546344	114546570	GAS6	1.61597	23322	23323	114546570	0.58	0.6	2
13	114566311	114566311	GAS6	2.2561	23324	23324	114566311	0.62	0.62	1
13	114567153	114567153	GAS6	-1.11666	23325	23325	114567153	0.62	0.62	1
13	114586159	114586715	FLJ44054	0.640341	23326	23328	114586159	0.64	0.65	3
13	114616681	114617082	FLJ44054	0.869405	23329	23332	114617082	0.67	0.68	4
13	114743941	114743941	RASA3	2.53462	23333	23333	114743941	0.69	0.69	1
13	114748795	114748795	RASA3	0.522339	23334	23334	114748795	0.69	0.69	1
13	114764310	114764435	RASA3	3.50164	23335	23336	114764435	0.69	0.7	2
13	114766920	114767212	RASA3	0.664576	23337	23339	114766920	0.7	0.7	3
13	114773459	114773833	RASA3	-0.00413709	23340	23342	114773833	0.7	0.71	3
13	114774423	114775131	RASA3	2.33131	23343	23347	114774997	0.74	0.76	5
13	114778537	114778537	RASA3	0.0601072	23348	23348	114778537	0.76	0.76	1
13	114780640	114780963	RASA3	1.29844	23349	23350	114780963	0.76	0.76	2
13	114781831	114781986	RASA3	0.777306	23351	23352	114781986	0.76	0.77	2
13	114803558	114803558	RASA3	0.354341	23353	23353	114803558	0.77	0.77	1
13	114805621	114806216	RASA3	1.06829	23354	23359	114805755	0.78	0.78	6
13	114806959	114807683	RASA3	2.26553	23360	23364	114807199	0.79	0.79	5
13	114813947	114814418	RASA3	1.19693	23365	23366	114813947	0.79	0.79	2
13	114836048	114836133	RASA3	1.06025	23367	23369	114836103	0.79	0.79	3
13	114838610	114839023	RASA3	1.13562	23370	23373	114838759	0.79	0.79	4
13	114840940	114841288	RASA3	1.223	23374	23376	114841074	0.79	0.79	3
13	114849023	114849564	RASA3	1.17307	23377	23381	114849023	0.79	0.79	5
13	114852749	114852749	RASA3	1.99317	23382	23382	114852749	0.78	0.78	1
13	114861595	114861902	RASA3	1.34537	23383	23385	114861902	0.77	0.77	3
13	114868866	114869850	RASA3	1.56562	23386	23394	114868866	0.72	0.76	9
13	114875207	114875395	RASA3	-0.155461	23395	23396	114875395	0.76	0.78	2
13	114876433	114876561	RASA3	1.17509	23397	23399	114876525	0.87	0.89	3
13	114877104	114877104	RASA3	0.538432	23400	23400	114877104	0.93	0.93	1
13	114878978	114879584	RASA3	2.25308	23401	23404	114879046	0.97	0.99	4
13	114898290	114898451	RASA3	0.850817	23405	23406	114898451	0.99	0.99	2
13	114912860	114913461	chr13:114912860-114912904	1.46063	23407	23412	114912860	1	1	6
13	114914518	114914725	chr13:114914518-114914562	1.54195	23413	23415	114914518	1	1	3
13	114926612	114927065	chr13:114926676-114926720	1.63351	23416	23418	114926676	1	1	3
13	114964245	114965687	chr13:114965045-114965089	2.76079	23419	23427	114965045	0.99	1	9
13	115000139	115000497	CDC16	0.503952	23428	23430	115000401	0.91	0.92	3
13	115046939	115046939	UPF3A	-0.266864	23431	23431	115046939	0.88	0.88	1
13	115079844	115080343	ZNF828	-0.0404562	23432	23433	115080343	0.85	0.86	2
14	19650252	19650252	ENST00000427798:-3665	-0.842038	23494	23494	19650252	0.52	0.52	1
14	19685324	19687099	ENST00000444357:-966	3.21956	23495	23512	19686941	0.92	1	18
14	19720561	19720561	ENST00000436000:-30	0.318384	23513	23513	19720561	1	1	1
14	19888369	19889532	ENST00000493038:52422	4.16094	23514	23520	19888581	1	1	7
14	19949565	19950050	ENST00000493038:-8940	1.07616	23521	23523	19949943	0.97	0.98	3
14	19960505	19961072	ENST00000506748:13890	2.31311	23524	23531	19960928	0.78	0.92	8
14	101292064	101292339	MEG3	1.43416	25346	25349	101292339	0.56	0.63	4
14	101292978	101294368	MEG3	1.55977	25350	25355	101293083	0.7	0.72	6
14	101348407	101348726	MIR127	1.92772	25356	25359	101348407	0.74	0.74	4
14	101349302	101349527	MIR432	2.65006	25360	25362	101349407	0.74	0.74	3
14	101531600	101531600	MIR409	1.66702	25363	25363	101531600	0.73	0.73	1
14	101532377	101532377	MIR656	2.07083	25364	25364	101532377	0.7	0.7	1
14	101831333	101831333	chr14:101831333-101831377	1.13338	25365	25365	101831333	0.63	0.63	1
14	101908999	101908999	chr14:101908999-101909043	-0.652382	25366	25366	101908999	0.51	0.51	1
15	20104259	20104753	chr15:20104259-20104303	1.43446	25843	25847	20104259	0.51	0.52	5
15	20148648	20150051	chr15:20150003-20150047	1.63462	25848	25864	20150003	0.64	0.96	17
15	20279441	20279695	chr15:20279441-20279485	0.619754	25865	25866	20279441	0.97	0.98	2
15	20373550	20373915	BC107108:11249	1.98881	25867	25868	20373915	0.99	0.99	2
15	20499830	20500869	CR622584:11950	2.3403	25869	25878	20499924	1	1	10
15	20563930	20564159	ENST00000459119:-6746	2.27839	25879	25881	20564159	0.99	0.99	3
15	20711654	20711773	HERC2P3	1.32794	25882	25885	20711773	0.93	0.95	4
15	20787040	20787581	GOLGA8C	0.985511	25886	25888	20787581	0.9	0.91	3
15	20788261	20788261	GOLGA8C	0.208156	25889	25889	20788261	0.9	0.9	1
15	20960852	20961633	BCL8	1.14857	25890	25893	20961633	0.9	0.9	4
15	20980660	20981542	chr15:20981081-20981125	1.35778	25894	25898	20981081	0.9	0.9	5
15	20988629	20989038	chr15:20988965-20989009	4.24624	25899	25906	20988965	0.9	0.9	8
15	20989595	20989688	chr15:20989688-20989732	1.87803	25907	25908	20989688	0.9	0.9	2
15	21005332	21005527	BC128174:-139	1.22342	25909	25912	21005332	0.9	0.9	4
15	21019594	21020265	ENST00000447770:1528	1.78752	25913	25920	21020168	0.91	0.91	8
15	21022535	21022535	ENST00000447770:-838	-0.809247	25921	25921	21022535	0.91	0.91	1
15	21083035	21083035	chr15:21083035-21083079	2.04511	25922	25922	21083035	0.91	0.91	1
15	21083536	21084388	chr15:21084388-21084437	1.28626	25923	25926	21084388	0.91	0.91	4
15	21968347	21968347	ENST00000500487:-225	1.78206	25927	25927	21968347	0.9	0.9	1
15	21995256	21995256	AK027771:829976	-0.663057	25928	25928	21995256	0.89	0.89	1
15	22026869	22026918	AL834140:11235	2.26633	25929	25930	22026918	0.88	0.89	2
15	22545228	22545413	REREP3	0.401196	25931	25933	22545228	0.79	0.83	3
15	22546581	22547297	REREP3	1.14231	25934	25940	22547297	0.67	0.73	7
15	22547914	22547914	REREP3	0.168945	25941	25941	22547914	0.64	0.64	1
15	22646501	22647115	chr15:22646685-22646729	3.99906	25942	25948	22646685	0.63	0.64	7
15	22692658	22692697	GOLGA8DP	0.880228	25949	25950	22692697	0.55	0.57	2
15	30488178	30488663	DKFZP434L187	2.72396	26157	26160	30488178	0.59	0.71	4
15	30515811	30517068	DKFZP434L187	2.57304	26161	26171	30516341	0.97	1	11
15	30517729	30518245	CR749235:28563	1.54686	26172	26176	30518126	0.8	0.93	5
16	2105281	2105405	TSC2	1.42255	29401	29403	2105405	0.57	0.6	3
16	2112827	2113159	TSC2	1.46776	29404	29405	2113159	0.62	0.63	2
16	2113975	2114273	TSC2	4.84168	29406	29408	2114273	0.64	0.65	3
16	2125914	2125914	TSC2	-0.143156	29409	29409	2125914	0.65	0.65	1
16	2129423	2129710	TSC2	0.435854	29410	29412	2129710	0.65	0.65	3
16	2134203	2134274	TSC2	1.37871	29413	29414	2134203	0.65	0.65	2
16	2139716	2140270	MIR1225	1.74847	29415	29419	2140270	0.65	0.67	5
16	2141138	2141138	MIR1225	-0.102597	29420	29420	2141138	0.67	0.67	1
16	2141658	2142089	MIR1225	0.866341	29421	29424	2141658	0.69	0.71	4
16	2149754	2150292	PKD1	2.03138	29425	29429	2150292	0.81	0.85	5
16	2152199	2152415	PKD1	0.625922	29430	29431	2152199	0.86	0.87	2
16	2153200	2153844	PKD1	1.55641	29432	29437	2153200	0.93	0.98	6
16	2155801	2156848	PKD1	3.46026	29438	29450	2155801	0.99	1	13
16	2157805	2162074	PKD1	3.47468	29451	29478	2159319	0.91	1	28
16	2165319	2165639	PKD1	0.242131	29479	29483	2165319	0.56	0.62	5
16	2582298	2582674	MIR3178	0.718281	29595	29597	2582298	0.54	0.57	3
16	2614924	2615150	PDPK1	0.633595	29598	29600	2615150	0.71	0.78	3
16	2627099	2627434	PDPK1	1.28099	29601	29603	2627099	0.88	0.91	3
16	2629333	2629504	PDPK1	2.57001	29604	29607	2629393	0.94	0.95	4
16	2633448	2633964	PDPK1	2.57663	29608	29613	2633778	0.95	0.96	6
16	2653469	2653842	LOC652276	1.41882	29614	29615	2653842	0.88	0.89	2
16	2660809	2660970	LOC652276	0.512435	29616	29618	2660970	0.83	0.85	3
16	2664742	2664831	LOC652276	1.06679	29619	29620	2664831	0.81	0.82	2
16	2672896	2672896	LOC652276	-0.0692077	29621	29621	2672896	0.8	0.8	1
16	2723358	2723358	KCTD5	-1.21178	29622	29622	2723358	0.8	0.8	1
16	2732953	2732953	KCTD5	-1.99234	29623	29623	2732953	0.8	0.8	1
16	2746723	2747038	KCTD5	0.891103	29624	29626	2746868	0.81	0.81	3
16	2757483	2757739	KCTD5	1.46571	29627	29628	2757739	0.83	0.84	2
16	2765826	2765826	PRSS27	-0.116007	29629	29629	2765826	0.85	0.85	1
16	2770093	2770454	PRSS27	0.889819	29630	29633	2770454	0.88	0.9	4
16	2801817	2802252	SRRM2	2.452	29634	29637	2801817	0.91	0.92	4
16	2806279	2806498	LOC100128788	1.3525	29638	29639	2806279	0.92	0.92	2
16	2812217	2812542	LOC100128788	2.79471	29640	29643	2812217	0.92	0.92	4
16	2815518	2816774	SRRM2	2.48944	29644	29656	2815680	0.79	0.92	13
16	88263215	88263307	chr16:88263307-88263351	0.793275	32724	32726	88263307	0.51	0.52	3
16	88268012	88268304	chr16:88268012-88268059	1.02711	32727	32728	88268012	0.52	0.52	2
16	88292742	88292928	AF147365:10458	1.62018	32729	32730	88292742	0.53	0.53	2
16	88310683	88311692	chr16:88311454-88311498	1.45049	32731	32742	88311454	0.54	0.55	12
16	89487548	89488097	ANKRD11	1.96223	33064	33066	89488097	0.6	0.63	3
16	89491979	89492017	ANKRD11	0.835871	33067	33068	89491979	0.64	0.65	2
16	89499973	89500176	ANKRD11	-0.0300774	33069	33070	89499973	0.69	0.7	2
16	89555860	89555860	ANKRD11	0.519857	33071	33071	89555860	0.74	0.74	1
16	89557011	89557409	ANKRD11	1.57716	33072	33074	89557250	0.82	0.85	3
16	89574640	89574640	SPG7	0.626954	33075	33075	89574640	0.87	0.87	1
16	89575373	89575373	SPG7	-0.831296	33076	33076	89575373	0.88	0.88	1
16	89593159	89593301	SPG7	1.21279	33077	33079	89593159	0.92	0.93	3
16	89608374	89608535	SPG7	2.01198	33080	33082	89608475	0.95	0.95	3
16	89627320	89627382	SNORD68	0.374704	33083	33084	89627382	0.95	0.95	2
16	89641856	89641856	CPNE7	0.623747	33085	33085	89641856	0.96	0.96	1
16	89642414	89642801	CPNE7	0.437485	33086	33088	89642414	0.96	0.96	3
16	89643329	89643329	CPNE7	-0.607791	33089	33089	89643329	0.97	0.97	1
16	89646220	89647879	CPNE7	2.04318	33090	33110	89647506	1	1	21
16	89650650	89651089	CPNE7	0.529906	33111	33112	89650650	1	1	2
16	89653934	89654361	CPNE7	2.10933	33113	33119	89653934	0.98	1	7
16	89661838	89661838	CPNE7	1.60678	33120	33120	89661838	0.95	0.95	1
16	89713996	89714164	CHMP1A	2.07592	33121	33123	89714164	0.87	0.93	3
16	89723163	89723163	CHMP1A	1.01701	33124	33124	89723163	0.6	0.6	1
17	30001	30001	DOC2B	-0.565504	33228	33228	30001	0.96	0.96	1
17	31537	31679	DOC2B	1.01631	33229	33230	31679	0.99	0.99	2
17	56119	57158	RPH3AL	3.04146	33231	33243	56959	1	1	13
17	84945	85423	RPH3AL	0.791639	33244	33249	84945	0.94	0.96	6
17	88142	88312	RPH3AL	0.573763	33250	33253	88312	0.93	0.93	4
17	99667	100216	RPH3AL	1.74483	33254	33261	99667	0.93	0.93	8
17	113620	114403	RPH3AL	2.37425	33262	33269	114403	0.91	0.92	8
17	122721	123102	RPH3AL	1.33655	33270	33275	123102	0.73	0.84	6
17	21280984	21281311	KCNJ12	2.0687	34763	34768	21281052	0.64	0.67	6
17	21318576	21319020	KCNJ18	1.62526	34769	34771	21318576	0.64	0.66	3
17	21319533	21319594	KCNJ18	3.34759	34772	34773	21319533	0.58	0.62	2
17	46796881	46797028	PRAC	1.99963	36463	36464	46796881	0.61	0.63	2
17	46800511	46801920	MIR3185	2.61859	36465	36472	46801826	0.78	0.91	8
17	46802768	46802768	HOXB13	0.445832	36473	36473	46802768	0.92	0.92	1
17	46804312	46804418	HOXB13	1.73874	36474	36475	46804418	0.93	0.93	2
17	46805974	46805974	HOXB13	0.826995	36476	36476	46805974	0.93	0.93	1
17	46806474	46806474	HOXB13	0.555463	36477	36477	46806474	0.94	0.94	1
17	46825051	46825051	chr17:46825051-46825095	-1.68996	36478	36478	46825051	0.94	0.94	1
17	46826691	46827672	chr17:46827035-46827079	3.05521	36479	36489	46827035	0.99	1	11
17	46832150	46832930	TTLL6	2.79372	36490	36493	46832150	0.93	0.98	4
17	46894302	46894687	TTLL6	-0.0835221	36494	36495	46894687	0.74	0.77	2
17	46908370	46908665	CALCOCO2	0.111627	36496	36497	46908665	0.61	0.63	2
17	46969710	46969710	ATP5G1	-0.00313875	36498	36498	46969710	0.54	0.54	1
17	70026665	70026889	ENST00000430908:-4550	1.83398	37417	37419	70026665	0.72	0.78	3
17	70111966	70113870	SOX9	3.52183	37420	37435	70113382	0.96	1	16
17	80708199	80708512	FN3K	3.13287	38827	38830	80708199	0.61	0.62	4
17	80710883	80710883	TBCD	-1.14885	38831	38831	80710883	0.62	0.62	1
17	80737604	80737688	TBCD	0.345249	38832	38833	80737688	0.62	0.63	2
17	80740520	80740915	TBCD	0.690689	38834	38835	80740520	0.63	0.63	2
17	80764598	80764818	TBCD	-0.377042	38836	38837	80764598	0.65	0.65	2
17	80765498	80765498	TBCD	1.8517	38838	38838	80765498	0.68	0.68	1
17	80772800	80772800	TBCD	-0.857267	38839	38839	80772800	0.68	0.68	1
17	80790406	80790406	ZNF750	3.34314	38840	38840	80790406	0.71	0.71	1
17	80818560	80819164	TBCD	1.00221	38841	38846	80818985	0.72	0.73	6
17	80828009	80828009	TBCD	-0.121995	38847	38847	80828009	0.73	0.73	1
17	80829873	80829873	TBCD	0.146951	38848	38848	80829873	0.74	0.74	1
17	80856821	80856821	TBCD	0.0506996	38849	38849	80856821	0.75	0.75	1
17	80863301	80863769	TBCD	1.3958	38850	38852	80863769	0.76	0.77	3
17	80871279	80871477	TBCD	2.7406	38853	38855	80871477	0.78	0.78	3
17	80887401	80887401	TBCD	0.78442	38856	38856	80887401	0.78	0.78	1
17	80889189	80889189	TBCD	2.64137	38857	38857	80889189	0.78	0.78	1
17	80898957	80899148	TBCD	2.07026	38858	38860	80899148	0.76	0.77	3
17	80918127	80918252	B3GNTL1	1.10631	38861	38863	80918127	0.66	0.71	3
17	81047754	81047823	METRNL	3.32176	38931	38932	81047823	0.71	0.79	2
17	81050863	81050863	METRNL	-0.144256	38933	38933	81050863	0.81	0.81	1
17	81051946	81052986	METRNL	3.36402	38934	38945	81052846	0.97	1	12
17	81057565	81057565	METRNL	-0.816623	38946	38946	81057565	0.96	0.96	1
18	44496943	44496943	PIAS2	1.06096	39804	39804	44496943	0.52	0.52	1
18	44527144	44527144	KATNAL2	-0.986914	39805	39805	44527144	0.55	0.55	1
18	44543049	44544840	TCEB3CL	2.30403	39806	39819	44544269	0.84	0.91	14
18	44549177	44549206	TCEB3CL	1.9051	39820	39821	44549177	0.92	0.92	2
18	44555068	44555068	TCEB3CL	1.29687	39822	39822	44555068	0.92	0.92	1
18	44560940	44561756	TCEB3B	1.95695	39823	39829	44561291	0.9	0.92	7
18	44676386	44676708	HDHD2	-0.00645128	39830	39832	44676708	0.81	0.83	3
18	44677265	44677363	HDHD2	1.63349	39833	39834	44677363	0.8	0.8	2
18	44702639	44702639	IER3IP1	1.97679	39835	39835	44702639	0.77	0.77	1
18	44772966	44772966	ENST00000425639:2566	-0.68389	39836	39836	44772966	0.72	0.72	1
18	44773989	44774601	ENST00000425639:1544	0.775725	39837	39840	44773989	0.66	0.7	4
18	44775520	44775520	ENST00000425639:12	1.48753	39841	39841	44775520	0.63	0.63	1
18	44777145	44777599	ENST00000425639:-1682	1.12413	39842	39844	44777215	0.6	0.62	3
18	44786403	44786403	chr18:44786403-44786447	1.15035	39845	39845	44786403	0.55	0.55	1
18	77113662	77113662	ATP9B	2.98165	40575	40575	77113662	0.58	0.58	1
18	77125629	77125873	ATP9B	1.38812	40576	40579	77125832	0.67	0.71	4
18	77134214	77134572	ATP9B	2.81489	40580	40581	77134214	0.73	0.73	2
18	77138759	77139215	ATP9B	4.04772	40582	40585	77138828	0.73	0.74	4
18	77153483	77153483	NFATC1	-0.108763	40586	40586	77153483	0.73	0.73	1
18	77155326	77155326	NFATC1	1.24826	40587	40587	77155326	0.73	0.73	1
18	77155887	77155887	NFATC1	-1.46402	40588	40588	77155887	0.73	0.73	1
18	77156539	77158295	NFATC1	3.95663	40589	40597	77158295	0.83	0.99	9
18	77159173	77160014	NFATC1	2.56526	40598	40600	77159548	1	1	3
18	77166611	77166639	NFATC1	1.65333	40601	40602	77166611	1	1	2
18	77170333	77170452	NFATC1	1.19119	40603	40605	77170372	1	1	3
18	77171152	77171454	NFATC1	0.604189	40606	40608	77171152	1	1	3
18	77171975	77172039	NFATC1	0.329717	40609	40610	77172039	1	1	2
18	77180172	77180841	NFATC1	3.48621	40611	40620	77180841	1	1	10
18	77186271	77186449	NFATC1	2.16659	40621	40622	77186271	1	1	2
18	77193531	77193627	NFATC1	-1.15548	40623	40624	77193627	1	1	2
18	77196168	77196356	NFATC1	2.37966	40625	40627	77196356	1	1	3
18	77202168	77202662	NFATC1	0.0273017	40628	40629	77202168	1	1	2
18	77203211	77203211	NFATC1	4.7603	40630	40630	77203211	1	1	1
18	77207224	77207597	NFATC1	1.56081	40631	40633	77207333	1	1	3
18	77208865	77208865	NFATC1	0.759798	40634	40634	77208865	1	1	1
18	77210916	77211098	NFATC1	2.28845	40635	40637	77210916	1	1	3
18	77214965	77215228	NFATC1	1.94284	40638	40640	77215154	1	1	3
18	77218318	77218413	NFATC1	-0.314061	40641	40642	77218318	1	1	2
18	77219180	77219180	NFATC1	0.695335	40643	40643	77219180	1	1	1
18	77221781	77221832	NFATC1	0.623875	40644	40645	77221832	1	1	2
18	77227391	77227732	NFATC1	2.28383	40646	40651	77227732	1	1	6
18	77233281	77235647	NFATC1	2.50974	40652	40680	77234723	0.97	1	29
18	77536387	77536387	chr18:77536387-77536431	-0.942217	40796	40796	77536387	0.51	0.51	1
18	77542823	77543269	chr18:77543060-77543104	1.13426	40797	40800	77543060	0.55	0.57	4
18	77548487	77549010	chr18:77548487-77548531	0.733374	40801	40803	77548487	0.59	0.61	3
18	77549693	77549693	chr18:77549693-77549737	0.070487	40804	40804	77549693	0.61	0.61	1
18	77550344	77550344	chr18:77550344-77550393	-0.0814989	40805	40805	77550344	0.62	0.62	1
18	77552371	77552371	chr18:77552371-77552415	1.75834	40806	40806	77552371	0.63	0.63	1
18	77557778	77557778	chr18:77557778-77557822	-1.29676	40807	40807	77557778	0.64	0.64	1
18	77558397	77558832	chr18:77558631-77558677	0.817396	40808	40811	77558631	0.67	0.68	4
18	77560175	77560175	chr18:77560175-77560219	0.641683	40812	40812	77560175	0.73	0.73	1
18	77562363	77562363	chr18:77562363-77562407	-1.30109	40813	40813	77562363	0.75	0.75	1
18	77567217	77568244	chr18:77567217-77567263	2.59276	40814	40824	77567217	0.89	0.91	11
18	77568904	77569721	chr18:77569668-77569712	2.17378	40825	40829	77569668	0.91	0.91	5
18	77586401	77586695	chr18:77586401-77586445	1.47551	40830	40835	77586401	0.91	0.91	6
18	77590728	77590816	chr18:77590728-77590772	1.95853	40836	40838	77590728	0.89	0.9	3
18	77591560	77591720	chr18:77591720-77591764	0.670855	40839	40840	77591720	0.85	0.86	2
18	77631645	77631645	KCNG2	-0.664624	40841	40841	77631645	0.8	0.8	1
18	77638338	77638338	KCNG2	1.33795	40842	40842	77638338	0.78	0.78	1
18	77642923	77643331	KCNG2	0.330973	40843	40844	77643331	0.73	0.74	2
18	77659044	77659706	KCNG2	0.655988	40845	40848	77659562	0.68	0.7	4
18	77675523	77675523	PQLC1	-0.422664	40849	40849	77675523	0.65	0.65	1
18	77676064	77676246	PQLC1	2.01294	40850	40852	77676143	0.62	0.65	3
18	77678319	77678319	PQLC1	-0.020109	40853	40853	77678319	0.54	0.54	1
19	310551	310608	MIER2	-0.58702	40890	40891	310551	0.52	0.54	2
19	312169	312169	MIER2	0.67632	40892	40892	312169	0.6	0.6	1
19	344114	344114	MIER2	-0.0311642	40893	40893	344114	0.64	0.64	1
19	360085	361985	THEG	2.63022	40894	40908	360868	0.96	1	15
19	375935	376040	THEG	1.65395	40909	40910	376040	0.96	0.97	2
19	384257	384447	THEG	1.29256	40911	40912	384447	0.92	0.93	2
19	387984	388324	chr19:388324-388368	0.955705	40913	40916	388324	0.8	0.88	4
19	403619	403619	C2CD4C	-0.741139	40917	40917	403619	0.6	0.6	1
19	406507	406507	C2CD4C	0.152331	40918	40918	406507	0.55	0.55	1
19	430204	430373	SHC2	0.446708	40937	40939	430323	0.56	0.6	3
19	436502	436786	SHC2	-0.445152	40940	40941	436786	0.66	0.69	2
19	440479	440675	SHC2	1.70991	40942	40944	440479	0.81	0.84	3
19	450747	451271	SHC2	2.87612	40945	40950	451157	0.94	0.97	6
19	453643	453643	SHC2	1.17813	40951	40951	453643	0.96	0.96	1
19	457705	460169	SHC2	2.12157	40952	40964	459885	0.88	0.96	13
19	461624	461624	SHC2	0.628276	40965	40965	461624	0.56	0.56	1
19	2347467	2347467	SPPL2B	0.0806202	41873	41873	2347467	0.52	0.52	1
19	2347995	2350385	SPPL2B	1.70392	41874	41890	2350087	0.56	0.58	17
19	4941618	4941618	UHRF1	1.22301	42502	42502	4941618	0.53	0.53	1
19	4944238	4944376	UHRF1	2.10859	42503	42504	4944376	0.56	0.57	2
19	4950768	4950921	UHRF1	1.02384	42505	42506	4950768	0.58	0.58	2
19	4954491	4954491	UHRF1	0.305576	42507	42507	4954491	0.59	0.59	1
19	4968619	4968619	KDM4B	0.161837	42508	42508	4968619	0.59	0.59	1
19	5032415	5033039	KDM4B	1.94799	42509	42511	5032911	0.62	0.63	3
19	5036989	5037225	KDM4B	-0.13774	42512	42514	5037110	0.65	0.67	3
19	5039809	5040068	KDM4B	-0.0184062	42515	42516	5039809	0.73	0.75	2
19	5043126	5044035	KDM4B	1.81197	42517	42526	5043704	0.97	1	10
19	5047600	5047843	KDM4B	0.697086	42527	42528	5047843	1	1	2
19	5048563	5048563	KDM4B	-0.924501	42529	42529	5048563	1	1	1
19	5061004	5061004	KDM4B	2.67773	42530	42530	5061004	1	1	1
19	5065564	5065750	KDM4B	1.83601	42531	42533	5065564	1	1	3
19	5074537	5074628	KDM4B	2.98157	42534	42535	5074628	1	1	2
19	5076021	5076880	KDM4B	1.36275	42536	42543	5076736	0.95	0.99	8
19	5093414	5093630	KDM4B	2.29169	42544	42546	5093521	0.78	0.82	3
19	5096700	5096700	KDM4B	1.61776	42547	42547	5096700	0.65	0.65	1
19	9270803	9271901	ZNF317	4.56563	43057	43070	9271446	0.89	0.99	14
19	10798198	10798552	ILF3	1.17561	43290	43292	10798198	0.52	0.53	3
19	10812427	10812427	QTRT1	-0.184456	43293	43293	10812427	0.55	0.55	1
19	10823591	10823687	QTRT1	0.104307	43294	43295	10823591	0.58	0.6	2
19	10829057	10829057	MIR638	-0.00897669	43296	43296	10829057	0.62	0.62	1
19	10946472	10947369	TMED1	2.44085	43297	43303	10947195	0.71	0.74	7
19	10973709	10973967	C19orf38	3.74406	43304	43306	10973818	0.73	0.73	3
19	10981489	10981806	CARM1	1.50024	43307	43308	10981806	0.69	0.7	2
19	10982736	10982874	CARM1	-0.558985	43309	43310	10982736	0.6	0.61	2
19	11032155	11032253	CARM1	0.262079	43311	43312	11032253	0.57	0.57	2
19	11039183	11039779	C19orf52	2.13266	43313	43315	11039779	0.55	0.56	3
19	55038291	55038485	KIR3DX1	4.28279	47272	47274	55038376	0.69	0.71	3
19	55451150	55451150	NLRP7	1.49283	47275	47275	55451150	0.72	0.72	1
19	55544236	55544922	GP6	1.66971	47276	47283	55544922	0.72	0.72	8
19	55574357	55574683	RDH13	0.794234	47284	47286	55574683	0.62	0.65	3
19	55591441	55592144	EPS8L1	0.90775	47287	47289	55591441	0.55	0.58	3
19	56170527	56170527	U2AF2	0.110588	47493	47493	56170527	0.61	0.61	1
19	56176630	56176945	U2AF2	2.62642	47494	47496	56176630	0.76	0.78	3
19	56187126	56187241	EPN1	1.09256	47497	47499	56187241	0.83	0.85	3
19	56196692	56196692	EPN1	0.469503	47500	47500	56196692	0.87	0.87	1
19	56361148	56363101	NLRP4	1.77398	47501	47518	56363101	0.9	0.92	18
19	56369400	56369662	NLRP4	2.72079	47519	47522	56369605	0.92	0.92	4
19	56598180	56598789	ZNF787	1.84225	47523	47528	56598714	0.77	0.86	6
19	56599443	56599667	ZNF787	0.948693	47529	47530	56599667	0.65	0.66	2
19	56608729	56608981	ZNF787	1.14622	47531	47533	56608981	0.6	0.62	3
19	56610118	56610118	ZNF787	-0.765017	47534	47534	56610118	0.59	0.59	1
19	56612744	56612744	ZNF787	-0.267574	47535	47535	56612744	0.59	0.59	1
19	56615032	56615174	ZNF787	0.964917	47536	47537	56615032	0.58	0.59	2
19	56615888	56616009	ZNF787	0.904784	47538	47539	56616009	0.58	0.58	2
19	56631986	56632083	ZNF787	0.350318	47540	47541	56631986	0.57	0.58	2
19	56632736	56633047	ZNF787	1.92335	47542	47544	56633047	0.57	0.57	3
19	56652238	56652238	ZNF444	-0.529288	47545	47545	56652238	0.56	0.56	1
19	56653194	56653247	ZNF444	1.02078	47546	47547	56653194	0.56	0.56	2
19	56658182	56658569	ZNF444	0.652593	47548	47549	56658182	0.55	0.55	2
19	56671133	56671672	ZNF444	1.86051	47550	47552	56671133	0.54	0.55	3
19	56708987	56709058	ZSCAN5B	1.55547	47553	47554	56708987	0.52	0.53	2
2	308960	309037	ENST00000457938:-1902	2.88621	47869	47870	309037	0.56	0.6	2
2	314999	315085	ENST00000430529:-2800	0.0239032	47871	47872	315085	0.63	0.64	2
2	419991	420365	ENST00000449119:-1042	1.37294	47873	47878	419991	0.72	0.77	6
2	421067	421130	ENST00000449621:20	0.829933	47879	47880	421130	0.8	0.8	2
2	426518	426518	ENST00000449621:5408	1.57819	47881	47881	426518	0.82	0.82	1
2	467762	468034	chr2:467762-467806	1.92332	47882	47884	467762	0.83	0.83	3
2	468637	468637	chr2:468637-468684	1.21179	47885	47885	468637	0.84	0.84	1
2	495145	495235	ENST00000427398:-2601	1.10672	47886	47887	495235	0.84	0.85	2
2	495808	495808	ENST00000427398:-3175	0.691961	47888	47888	495808	0.85	0.85	1
2	496857	496857	ENST00000427398:-4223	0.221033	47889	47889	496857	0.85	0.85	1
2	502909	503685	chr2:503609-503660	1.60927	47890	47894	503609	0.87	0.88	5
2	557978	558481	ENST00000444079:299	1.91247	47895	47898	558481	0.89	0.89	4
2	582301	583007	ENST00000444079:24825	1.65094	47899	47904	583007	0.89	0.9	6
2	620882	620976	chr2:620882-620937	1.16876	47905	47906	620882	0.9	0.9	2
2	621993	621993	chr2:621993-622041	0.780449	47907	47907	621993	0.9	0.9	1
2	628873	629241	chr2:628873-628917	1.48513	47908	47912	628873	0.9	0.9	5
2	636033	636104	chr2:636104-636148	1.05474	47913	47914	636104	0.9	0.9	2
2	636670	636670	chr2:636670-636714	1.89803	47915	47915	636670	0.9	0.9	1
2	676605	677196	TMEM18	0.290841	47916	47919	676605	0.9	0.9	4
2	779197	779197	LOC339822	-0.954782	47920	47920	779197	0.9	0.9	1
2	863932	865093	LOC339822	1.65625	47921	47931	864671	0.91	0.92	11
2	945682	946139	SNTG2	0.38123	47932	47933	946139	0.92	0.92	2
2	947171	947249	SNTG2	-0.278801	47934	47935	947249	0.92	0.92	2
2	1162969	1163858	SNTG2	1.16363	47936	47946	1163198	0.94	0.96	11
2	1266398	1266398	SNTG2	2.23445	47947	47947	1266398	0.97	0.97	1
2	1286354	1286461	SNTG2	1.11907	47948	47949	1286354	0.98	0.98	2
2	1480798	1480887	TPO	2.90465	47950	47951	1480798	0.98	0.98	2
2	1493634	1494248	TPO	2.79964	47952	47956	1493787	0.98	0.98	5
2	1516149	1516426	TPO	0.0926654	47957	47958	1516149	0.97	0.97	2
2	1544223	1544414	TPO	0.766945	47959	47961	1544223	0.96	0.97	3
2	1571977	1572427	ENST00000419028:-3877	2.37791	47962	47968	1572427	0.96	0.96	7
2	1573071	1573071	ENST00000419028:-3233	1.97711	47969	47969	1573071	0.96	0.96	1
2	1595641	1596036	ENST00000438247:27827	0.0239142	47970	47971	1596036	0.96	0.96	2
2	1652364	1653437	PXDN	2.34752	47972	47977	1653323	0.96	0.96	6
2	1669960	1670189	PXDN	3.43322	47978	47979	1669960	0.96	0.96	2
2	1747115	1747115	PXDN	0.909468	47980	47980	1747115	0.96	0.96	1
2	1747863	1749012	PXDN	0.911342	47981	47986	1748603	0.95	0.96	6
2	1801581	1801848	MYT1L	2.47051	47987	47988	1801581	0.94	0.94	2
2	1842848	1842848	MYT1L	0.655541	47989	47989	1842848	0.93	0.93	1
2	1895646	1895805	MYT1L	-0.552626	47990	47991	1895805	0.93	0.93	2
2	1941025	1941548	MYT1L	1.71316	47992	47999	1941548	0.93	0.93	8
2	2189156	2190142	MYT1L	2.20954	48000	48006	2189730	0.92	0.92	7
2	2193587	2193587	MYT1L	2.67315	48007	48007	2193587	0.92	0.92	1
2	2617190	2617585	chr2:2617304-2617349	0.697886	48008	48010	2617304	0.91	0.91	3
2	2654064	2654405	ENST00000414065:5976	1.0193	48011	48012	2654405	0.91	0.91	2
2	2754920	2755147	chr2:2754920-2754973	0.55339	48013	48014	2754920	0.9	0.9	2
2	2773328	2773557	chr2:2773557-2773601	-0.116409	48015	48016	2773557	0.9	0.9	2
2	3063342	3063535	ENST00000457478:66434	0.590605	48017	48018	3063342	0.9	0.9	2
2	3184249	3185272	TSSC1	2.02798	48019	48030	3185140	0.89	0.9	12
2	3286587	3286587	TSSC1	2.28501	48031	48031	3286587	0.88	0.88	1
2	3287919	3288274	TSSC1	0.757687	48032	48034	3288168	0.86	0.87	3
2	3289455	3289718	TSSC1	2.6629	48035	48036	3289718	0.83	0.84	2
2	3291129	3291359	TSSC1	0.243366	48037	48040	3291250	0.62	0.72	4
2	87169843	87170324	RGPD1	1.94214	49929	49934	87170184	0.54	0.56	6
2	87302547	87302547	LOC285074	-1.95504	49935	49935	87302547	0.56	0.56	1
2	87303579	87304142	LOC285074	1.22928	49936	49939	87303874	0.58	0.58	4
2	87569230	87569516	ENST00000421835:3693	3.87594	49940	49943	87569304	0.56	0.58	4
2	118944048	118944048	ENST00000414886:-108	1.64929	50694	50694	118944048	0.51	0.51	1
2	118981040	118981410	chr2:118981130-118981182	1.82826	50695	50699	118981130	0.53	0.54	5
2	118982279	118982279	chr2:118982279-118982323	0.0775189	50700	50700	118982279	0.54	0.54	1
2	119067943	119067943	chr2:119067943-119068000	1.05517	50701	50701	119067943	0.54	0.54	1
2	119591720	119591720	EN1	0.600907	50702	50702	119591720	0.54	0.54	1
2	119592330	119593892	EN1	2.25571	50703	50711	119592521	0.55	0.56	9
2	119599000	119601000	EN1	1.04563	50712	50721	119600574	0.56	0.56	10
2	119602576	119603610	EN1	1.0611	50722	50727	119603124	0.58	0.6	6
2	119604887	119607902	EN1	3.29452	50728	50743	119605964	0.89	1	16
2	119610493	119610849	EN1	2.64112	50744	50746	119610849	0.98	0.99	3
2	119611596	119611881	EN1	1.20718	50747	50750	119611728	0.72	0.86	4
2	171570954	171573248	LOC440925	2.90115	51531	51540	171571369	0.68	0.72	10
2	171627247	171627247	ENST00000442456:8	-1.22832	51541	51541	171627247	0.7	0.7	1
2	171627969	171627969	ENST00000429172:371	1.3706	51542	51542	171627969	0.7	0.7	1
2	171670023	171670544	GAD1	1.01051	51543	51549	171670087	0.69	0.69	7
2	171671558	171671805	GAD1	2.64415	51550	51553	171671638	0.69	0.69	4
2	171672695	171673669	GAD1	1.12595	51554	51558	171672904	0.67	0.68	5
2	171674330	171674507	GAD1	0.616773	51559	51561	171674507	0.66	0.66	3
2	171675099	171675458	GAD1	0.915979	51562	51563	171675099	0.66	0.66	2
2	171676516	171676978	GAD1	2.4822	51564	51566	171676516	0.66	0.66	3
2	171678564	171679580	GAD1	2.27259	51567	51572	171679265	0.62	0.65	6
2	175204755	175205389	SP9	2.22702	51703	51706	175204755	0.67	0.7	4
2	175206055	175206055	SP9	-0.0274113	51707	51707	175206055	0.72	0.72	1
2	175206594	175206594	SP9	-0.223168	51708	51708	175206594	0.75	0.75	1
2	175207356	175207356	SP9	1.39361	51709	51709	175207356	0.79	0.79	1
2	175208337	175209068	CIR1	2.1952	51710	51715	175209068	0.83	0.84	6
2	175260361	175260447	SCRN3	1.6078	51716	51717	175260447	0.84	0.84	2
2	175351408	175351408	GPR155	0.849143	51718	51718	175351408	0.83	0.83	1
2	175351925	175352169	GPR155	0.605635	51719	51720	175351925	0.81	0.82	2
2	175547011	175547011	WIPF1	0.0350547	51721	51721	175547011	0.8	0.8	1
2	175547819	175547918	WIPF1	1.27422	51722	51723	175547918	0.79	0.79	2
2	175594893	175594893	ENST00000442996:183046	-0.43914	51724	51724	175594893	0.78	0.78	1
2	175869692	175869925	CHN1	-0.0343764	51725	51726	175869692	0.77	0.77	2
2	176032529	176033314	MIR933	2.15569	51727	51731	176032699	0.76	0.76	5
2	176046011	176046508	ATP5G3	0.0103993	51732	51734	176046011	0.75	0.76	3
2	176866853	176867187	KIAA1715	1.59572	51735	51737	176867187	0.78	0.82	3
2	176931605	176932543	chr2:176932139-176932183	2.85159	51738	51743	176932139	0.9	0.91	6
2	176933389	176933461	ENST00000308618:15159	2.06711	51744	51745	176933461	0.9	0.9	2
2	176936221	176936862	EVX2	2.39058	51746	51750	176936221	0.72	0.87	5
2	176943712	176944608	EVX2	1.11962	51751	51755	176944328	0.58	0.59	5
2	176945810	176946146	EVX2	0.611194	51756	51759	176946066	0.53	0.54	4
2	176989073	176989304	HOXD9	0.783611	51815	51816	176989073	0.56	0.61	2
2	176992994	176994205	HOXD8	3.82726	51817	51823	176993413	0.9	0.98	7
2	176995242	176995335	HOXD8	1.38127	51824	51825	176995335	0.99	0.99	2
2	176997297	176997701	HOXD8	1.75488	51826	51829	176997380	1	1	4
2	177001275	177001671	HOXD8	0.92352	51830	51832	177001275	1	1	3
2	177004434	177004668	HOXD8	1.81843	51833	51834	177004434	1	1	2
2	177012300	177012663	MIR10B	2.15172	51835	51837	177012300	1	1	3
2	177014888	177015098	MIR10B	2.07252	51838	51841	177015098	1	1	4
2	177016343	177016343	HOXD4	2.26638	51842	51842	177016343	1	1	1
2	177017311	177017393	HOXD4	2.39798	51843	51844	177017311	1	1	2
2	177025079	177025693	HOXD3	2.62639	51845	51849	177025399	1	1	5
2	177027245	177028046	HOXD3	1.1487	51850	51856	177027846	0.98	1	7
2	177029363	177029943	HOXD3	2.89631	51857	51861	177029885	0.91	0.96	5
2	177036245	177036606	HOXD3	-0.299916	51862	51863	177036606	0.59	0.63	2
2	242945614	242946280	ENST00000415434:122322	3.15248	53429	53435	242945817	0.54	0.55	7
2	242948642	242949692	ENST00000415434:125630	1.11565	53436	53444	242949125	0.53	0.54	9
2	242950238	242950238	ENST00000415434:126744	0.247041	53445	53445	242950238	0.52	0.52	1
2	242951162	242951519	ENST00000415434:127898	1.03824	53446	53448	242951393	0.52	0.52	3
2	242952171	242952591	ENST00000415434:128844	0.65459	53449	53452	242952339	0.51	0.51	4
2	242987558	242987676	ENST00000415434:164182	0.918585	53453	53454	242987676	0.51	0.51	2
20	62383800	62383892	ZBTB46	1.35553	56226	56227	62383800	0.53	0.55	2
20	62398361	62398993	ZBTB46	2.04811	56228	56233	62398361	0.82	0.87	6
20	62401223	62401397	ZBTB46	1.51772	56234	56236	62401280	0.95	0.97	3
20	62401972	62402863	ZBTB46	3.13107	56237	56242	62401972	1	1	6
20	62406447	62407059	ZBTB46	2.85183	56243	56248	62406486	1	1	6
20	62421076	62422387	ZBTB46	2.27587	56249	56255	62421325	0.94	0.99	7
20	62433893	62434098	ZBTB46	1.51293	56256	56258	62433949	0.87	0.88	3
20	62439211	62439839	ZBTB46	1.60582	56259	56263	62439324	0.81	0.84	5
20	62461308	62461519	ENST00000245663:1230	2.65608	56264	56265	62461308	0.75	0.76	2
20	62462875	62462875	ENST00000302995:-299	-1.49886	56266	56266	62462875	0.72	0.72	1
20	62463563	62464136	ENST00000302995:-1409	2.45573	56267	56270	62463984	0.71	0.72	4
20	62486299	62486299	ABHD16B	-1.52605	56271	56271	62486299	0.71	0.71	1
20	62492927	62492927	ABHD16B	-0.669588	56272	56272	62492927	0.71	0.71	1
20	62493926	62493926	ABHD16B	1.91592	56273	56273	62493926	0.72	0.72	1
20	62496518	62496518	TPD52L2	-0.449982	56274	56274	62496518	0.73	0.73	1
20	62509088	62509351	TPD52L2	0.314153	56275	56276	62509088	0.74	0.74	2
20	62525752	62526252	DNAJC5	0.110731	56277	56279	62525752	0.77	0.79	3
20	62527030	62527286	DNAJC5	2.06366	56280	56282	62527128	0.9	0.91	3
20	62550714	62551302	MIR941-3	2.2934	56283	56290	62550857	0.98	0.99	8
20	62551967	62551967	DNAJC5	1.30017	56291	56291	62551967	0.99	0.99	1
20	62560527	62561040	DNAJC5	1.98346	56292	56300	62560611	0.92	0.98	9
20	62562510	62562510	DNAJC5	1.16167	56301	56301	62562510	0.62	0.62	1
21	47745366	47745366	PCNT	0.741399	57479	57479	47745366	0.52	0.52	1
21	47802377	47804672	PCNT	2.26659	57480	57503	47803452	0.9	0.99	24
21	47808692	47809169	PCNT	0.889061	57504	57506	47809169	0.81	0.82	3
21	47811219	47811276	PCNT	0.427735	57507	57508	47811219	0.75	0.76	2
21	47813389	47813389	PCNT	0.0890503	57509	57509	47813389	0.73	0.73	1
21	47823150	47824085	PCNT	1.56081	57510	57519	47823728	0.7	0.72	10
21	47831499	47831732	PCNT	1.04502	57520	57522	47831646	0.68	0.68	3
21	47832947	47833246	PCNT	0.698229	57523	57526	47833246	0.68	0.68	4
21	47845898	47845898	PCNT	-0.246803	57527	57527	47845898	0.67	0.67	1
21	47849139	47849374	PCNT	1.4444	57528	57530	47849374	0.67	0.68	3
21	47851401	47851689	PCNT	1.3066	57531	57533	47851462	0.68	0.68	3
21	47855889	47856077	PCNT	1.50931	57534	57536	47855889	0.68	0.68	3
21	47878025	47878129	DIP2A	-0.0945375	57537	57538	47878025	0.68	0.68	2
21	47879099	47879280	DIP2A	0.365506	57539	57540	47879099	0.68	0.68	2
21	47918446	47918720	DIP2A	1.44633	57541	57542	47918446	0.69	0.69	2
21	48018794	48018794	S100B	-1.55384	57543	57543	48018794	0.69	0.69	1
21	48055120	48055937	PRMT2	2.90646	57544	57548	48055188	0.74	0.78	5
21	48068485	48068811	PRMT2	2.01073	57549	57552	48068753	0.81	0.82	4
21	48081581	48081581	PRMT2	0.748827	57553	57553	48081581	0.82	0.82	1
21	48087539	48087725	PRMT2	0.991021	57554	57555	48087539	0.81	0.82	2
22	18668589	18669149	USP18	1.25092	57724	57742	18669136	0.77	0.89	19
22	18702509	18703005	chr22:18703005-18703057	1.53595	57743	57748	18703005	0.89	0.9	6
22	18736876	18737297	ENST00000440673:15361	1.73783	57749	57756	18736876	0.9	0.9	8
22	18820906	18821263	ENST00000428850:-166	1.45311	57757	57762	18821019	0.88	0.89	6
22	18833780	18834046	ENST00000342005:-343	2.39227	57763	57769	18833959	0.87	0.87	7
22	18860229	18861151	ENST00000455288:13835	2.02428	57770	57789	18860655	0.8	0.85	20
22	18893385	18893657	DGCR6	0.0332442	57790	57792	18893601	0.58	0.61	3
22	18923433	18923804	PRODH	0.419879	57793	57795	18923433	0.55	0.56	3
22	18985536	18985678	DGCR5	2.33353	57796	57798	18985678	0.53	0.54	3
22	19016739	19016753	DGCR10	2.22596	57799	57800	19016753	0.51	0.52	2
22	19713374	19715133	GP1BB	2.04282	57883	57904	19713414	0.59	0.62	22
22	20461192	20461480	RIMBP3	1.51219	58067	58070	20461419	0.69	0.79	4
22	20484187	20484758	ENST00000434754:-9492	1.65376	58071	58073	20484627	0.89	0.92	3
22	20504252	20504252	ENST00000458527:-793	1.68204	58074	58074	20504252	0.94	0.94	1
22	20639842	20640729	ENST00000414550:16078	1.01169	58075	58083	20640729	0.97	0.99	9
22	20708630	20716510	ENST00000486536:18098	2.89873	58084	58164	20708866	0.99	1	81
22	20748105	20748165	ZNF74	1.85223	58165	58166	20748165	0.84	0.84	2
22	20748675	20748685	ZNF74	-1.69103	58167	58168	20748675	0.8	0.8	2
22	20759763	20760869	ZNF74	1.84399	58169	58177	20760869	0.79	0.79	9
22	20779568	20780607	SCARF2	2.23204	58178	58183	20780574	0.78	0.79	6
22	20783682	20783929	SCARF2	1.36894	58184	58185	20783929	0.75	0.76	2
22	20784516	20784866	SCARF2	1.82518	58186	58187	20784866	0.67	0.7	2
22	47254928	47256430	TBC1D22A	3.12494	59842	59854	47256183	0.74	0.86	13
22	47370269	47370269	TBC1D22A	0.174344	59855	59855	47370269	0.87	0.87	1
22	47424154	47424423	TBC1D22A	0.530528	59856	59860	47424309	0.89	0.9	5
22	47456837	47457086	TBC1D22A	1.8978	59861	59865	47456837	0.94	0.95	5
22	47513133	47513537	TBC1D22A	1.63702	59866	59870	47513466	0.97	0.98	5
22	47558246	47558545	TBC1D22A	2.07509	59871	59876	47558545	0.99	0.99	6
22	47608234	47609312	chr22:47608643-47608693	0.827106	59877	59888	47608643	0.99	1	12
22	48027562	48027840	FLJ46257	1.35069	59889	59893	48027769	1	1	5
22	48605194	48605426	chr22:48605426-48605470	3.70911	59894	59896	48605426	1	1	3
22	48730313	48730313	chr22:48730313-48730357	1.38099	59897	59897	48730313	0.97	0.97	1
22	48884836	48884927	FAM19A5	1.31733	59898	59899	48884927	0.88	0.92	2
22	48885459	48885459	FAM19A5	0.96908	59900	59900	48885459	0.7	0.7	1
3	5028935	5028935	BHLHE40	0.437674	60417	60417	5028935	0.52	0.52	1
3	5137552	5137972	ENST00000458338:-3733	1.4136	60418	60420	5137552	0.53	0.54	3
3	5163966	5164541	ARL8B	-0.023862	60421	60424	5164480	0.56	0.58	4
3	5228901	5229521	EDEM1	0.999898	60425	60428	5228901	0.63	0.66	4
3	5230225	5230225	EDEM1	0.172938	60429	60429	5230225	0.7	0.7	1
3	6902248	6902314	GRM7	1.17441	60430	60431	6902248	0.74	0.75	2
3	6904322	6904620	GRM7	0.574175	60432	60433	6904322	0.77	0.78	2
3	8543597	8543597	LMCD1	-1.0986	60434	60434	8543597	0.79	0.79	1
3	8809070	8809487	OXTR	1.25287	60435	60436	8809487	0.83	0.84	2
3	8810077	8811179	OXTR	3.12864	60437	60443	8810324	0.84	0.86	7
3	9005202	9005276	RAD18	1.42745	60444	60445	9005202	0.62	0.7	2
3	147090675	147090675	ENST00000473299:-2261	2.4156	62942	62942	147090675	0.57	0.57	1
3	147105941	147106842	ZIC4	1.61194	62943	62948	147105941	0.63	0.64	6
3	147109218	147109434	ZIC4	0.912764	62949	62951	147109288	0.65	0.65	3
3	147110297	147110672	ZIC4	2.00604	62952	62954	147110672	0.65	0.66	3
3	147111205	147111313	ZIC4	-0.38482	62955	62956	147111313	0.66	0.66	2
3	147113748	147114373	ZIC4	2.87787	62957	62960	147113748	0.67	0.67	4
3	147115746	147115827	ZIC4	0.847071	62961	62962	147115827	0.67	0.67	2
3	147116398	147116398	ZIC4	1.43955	62963	62963	147116398	0.67	0.67	1
3	147125231	147125231	ZIC4	-0.0500683	62964	62964	147125231	0.67	0.67	1
3	147125933	147126766	ZIC1	1.15887	62965	62968	147125933	0.67	0.67	4
3	147127424	147127496	ZIC1	0.387155	62969	62970	147127496	0.67	0.68	2
3	147128614	147128744	ZIC1	0.50012	62971	62972	147128744	0.68	0.68	2
3	147129915	147130477	ZIC1	1.8611	62973	62977	147130246	0.7	0.71	5
3	147131218	147131359	ZIC1	0.433735	62978	62979	147131218	0.72	0.72	2
3	147136882	147136882	ZIC1	1.28275	62980	62980	147136882	0.73	0.73	1
3	147139192	147139492	ZIC1	1.81938	62981	62984	147139309	0.72	0.73	4
3	147141133	147141133	ZIC1	1.84951	62985	62985	147141133	0.7	0.7	1
3	147142158	147142158	ZIC1	2.64219	62986	62986	147142158	0.67	0.67	1
3	148415374	148415374	AGTR1	0.521034	62987	62987	148415374	0.55	0.55	1
3	193857667	193857667	HES1	2.31661	63693	63693	193857667	0.56	0.56	1
3	193859005	193859005	HES1	-1.38082	63694	63694	193859005	0.59	0.59	1
3	193859544	193859544	HES1	1.48993	63695	63695	193859544	0.69	0.69	1
3	193922217	193922320	ENST00000432908:1855	2.40404	63696	63697	193922217	0.74	0.75	2
3	193987780	193987780	ENST00000440556:-6668	0.924209	63698	63698	193987780	0.76	0.76	1
3	194014751	194014751	LOC100131551	-0.0797321	63699	63699	194014751	0.76	0.76	1
3	194118118	194119004	GP5	1.65596	63700	63706	194118386	0.78	0.81	7
3	194207603	194207964	FLJ34208	-0.231881	63707	63708	194207964	0.83	0.83	2
3	194208718	194208783	FLJ34208	0.00590038	63709	63710	194208783	0.89	0.92	2
3	194350260	194351830	TMEM44	3.53445	63711	63725	194350260	0.98	1	15
4	1320312	1320312	MAEA	2.30297	64235	64235	1320312	0.51	0.51	1
4	1322368	1322825	MAEA	0.0363171	64236	64238	1322825	0.51	0.51	3
4	1333349	1333940	KIAA1530	2.20436	64239	64242	1333940	0.53	0.55	4
4	1340186	1340996	KIAA1530	2.04231	64243	64246	1340534	0.56	0.56	4
4	1364084	1364231	KIAA1530	1.92112	64247	64249	1364084	0.57	0.57	3
4	1366411	1366595	KIAA1530	1.73745	64250	64253	1366595	0.56	0.57	4
4	174423199	174423199	JF432835:333240	-0.331213	67046	67046	174423199	0.56	0.56	1
4	174430282	174430658	JF432835:340447	1.60102	67047	67050	174430411	0.77	0.83	4
4	174437847	174437847	HAND2	1.47258	67051	67051	174437847	0.86	0.86	1
4	174439742	174440252	HAND2	0.950131	67052	67055	174440252	0.89	0.91	4
4	174443430	174443760	HAND2	1.61036	67056	67058	174443760	0.96	0.98	3
4	174446237	174447092	HAND2	2.75946	67059	67064	174446677	1	1	6
4	174448348	174448738	HAND2	1.92254	67065	67068	174448617	0.98	1	4
4	174450964	174451359	HAND2	1.10851	67069	67072	174450964	0.85	0.92	4
4	174451969	174452696	NBLA00301	1.35619	67073	67078	174451969	0.63	0.76	6
4	187880965	187886192	chr4:187881187-187881231	1.43604	67330	67367	187881187	0.73	0.85	38
4	187887228	187890378	chr4:187887743-187887787	2.12929	67368	67382	187887743	0.95	1	15
4	187891136	187893685	ENST00000503037:51215	1.60824	67383	67397	187891891	1	1	15
4	187985325	187985325	ENST00000507776:4094	2.43292	67398	67398	187985325	1	1	1
4	188426442	188426442	BC042049:303	-0.0125422	67399	67399	188426442	1	1	1
4	188534703	188534925	ENST00000505488:-194	1.69663	67400	67402	188534703	1	1	3
4	189080821	189081103	ENST00000502419:-94	1.59402	67403	67406	189081103	1	1	4
4	189203781	189203781	chr4:189203781-189203825	0.463614	67407	67407	189203781	1	1	1
4	189552315	189552796	ENST00000504783:469	3.21486	67408	67415	189552524	1	1	8
4	189580265	189580809	ENST00000503580:173904	2.2547	67416	67418	189580809	0.99	1	3
4	190045427	190045498	chr4:190045498-190045545	1.18967	67419	67420	190045498	0.98	0.98	2
4	190228494	190229885	chr4:190229817-190229861	1.54286	67421	67434	190229817	0.85	0.94	14
4	190230573	190230799	chr4:190230799-190230846	1.66286	67435	67437	190230799	0.74	0.75	3
4	190235517	190235586	chr4:190235586-190235630	1.37621	67438	67439	190235586	0.71	0.71	2
4	190284908	190285514	chr4:190285340-190285384	1.6328	67440	67445	190285340	0.67	0.69	6
4	190566542	190567774	chr4:190566608-190566652	0.962823	67446	67459	190566608	0.62	0.65	14
4	190731647	190732236	ENST00000506276:129450	2.4928	67460	67465	190731955	0.61	0.61	6
4	190767132	190768342	ENST00000511785:71175	1.55639	67466	67475	190767281	0.59	0.6	10
4	190861519	190862467	FRG1	3.18729	67476	67482	190861608	0.59	0.59	7
4	190905321	190906104	TUBB4Q	2.18055	67483	67490	190905483	0.58	0.59	8
4	190935919	190937055	FRG2	1.84396	67491	67498	190936766	0.58	0.59	8
4	190938185	190938185	FRG2	0.631865	67499	67499	190938185	0.59	0.59	1
4	190939002	190939263	FRG2	1.05451	67500	67502	190939002	0.59	0.59	3
4	190939802	190939802	FRG2	-0.641387	67503	67503	190939802	0.59	0.59	1
4	190940315	190940588	FRG2	0.446282	67504	67505	190940315	0.59	0.59	2
4	190943183	190943183	FRG2	1.02771	67506	67506	190943183	0.59	0.59	1
4	190943726	190944860	FRG2	1.95244	67507	67513	190943998	0.59	0.6	7
4	190959164	190959942	ENST00000514074:-218	1.86951	67514	67519	190959751	0.6	0.6	6
4	190962082	190962600	ENST00000509500:-218	1.6211	67520	67525	190962256	0.6	0.61	6
4	190986338	190987120	DUX2	0.799525	67526	67531	190987039	0.61	0.62	6
4	190988032	190988902	DUX2	2.89535	67532	67538	190988032	0.63	0.63	7
4	190990493	190990513	DUX4L3	0.950192	67539	67540	190990513	0.63	0.63	2
4	190991361	190991361	DUX4L3	-0.90745	67541	67541	190991361	0.62	0.62	1
4	191001244	191001244	DUX4L4	0.268283	67542	67542	191001244	0.62	0.62	1
5	523677	523677	SLC9A3	0.65782	67648	67648	523677	0.52	0.52	1
5	524868	524868	SLC9A3	0.979777	67649	67649	524868	0.53	0.53	1
5	528427	528594	SLC9A3	0.974475	67650	67651	528594	0.55	0.57	2
5	535646	535792	ENST00000515085:10995	-0.948826	67652	67653	535792	0.6	0.63	2
5	537364	537364	AF251188:226843	0.938716	67654	67654	537364	0.74	0.74	1
5	561790	562715	AF251188:202417	1.65946	67655	67658	561790	0.86	0.91	4
5	563400	563400	AF251188:200807	0.0385954	67659	67659	563400	0.92	0.92	1
5	565302	565302	AF251188:198905	0.117161	67660	67660	565302	0.94	0.94	1
5	565935	566013	AF251188:198273	1.90088	67661	67662	565935	0.96	0.97	2
5	611959	611959	CEP72	-1.11858	67663	67663	611959	0.97	0.97	1
5	623144	623314	CEP72	1.4832	67664	67666	623214	0.98	0.99	3
5	643361	643627	CEP72	1.98256	67667	67668	643627	0.99	1	2
5	646089	646089	CEP72	1.33611	67669	67669	646089	1	1	1
5	662294	663438	TPPP	2.45411	67670	67677	663271	0.99	0.99	8
5	666093	666305	TPPP	1.11773	67678	67679	666305	0.94	0.95	2
5	667939	667969	TPPP	1.41221	67680	67681	667969	0.89	0.91	2
5	668502	668502	TPPP	-0.28016	67682	67682	668502	0.83	0.83	1
5	677715	677788	TPPP	-0.315039	67683	67684	677788	0.79	0.79	2
5	691049	691175	TPPP	1.05471	67685	67686	691049	0.76	0.77	2
5	692913	692913	TPPP	0.786885	67687	67687	692913	0.74	0.74	1
5	694176	694176	TPPP	-0.00669825	67688	67688	694176	0.71	0.71	1
5	750982	750982	ENST00000382776:16030	-0.610796	67689	67689	750982	0.7	0.7	1
5	755840	756235	ENST00000382776:10778	1.90166	67690	67692	756235	0.69	0.69	3
5	783975	784306	ENST00000424784:66721	0.0519233	67693	67694	783975	0.68	0.68	2
5	785066	785508	ENST00000424784:65187	-0.8743	67695	67696	785508	0.67	0.67	2
5	865370	865669	BRD9	0.722904	67697	67698	865669	0.67	0.67	2
5	881144	881281	BRD9	4.04493	67699	67700	881144	0.67	0.67	2
5	892531	892531	BRD9	0.0392574	67701	67701	892531	0.67	0.67	1
5	893200	893441	TRIP13	1.02696	67702	67704	893200	0.66	0.66	3
5	912465	912865	TRIP13	2.1766	67705	67708	912465	0.64	0.66	4
5	926545	926545	TRIP13	-0.653691	67709	67709	926545	0.56	0.56	1
5	927230	927325	TRIP13	-0.860793	67710	67711	927230	0.53	0.54	2
5	958787	959222	ENST00000507989:12815	2.53178	67712	67713	959222	0.52	0.52	2
5	140090988	140090988	VTRNA1-2	0.955153	69800	69800	140090988	0.58	0.58	1
5	140165906	140166212	PCDHA1	2.63864	69801	69803	140166212	0.71	0.77	3
5	140167019	140167019	PCDHA1	1.15003	69804	69804	140167019	0.78	0.78	1
5	140167520	140167591	PCDHA1	1.75185	69805	69806	140167520	0.79	0.8	2
5	140168120	140168120	PCDHA1	0.760202	69807	69807	140168120	0.8	0.8	1
5	140174555	140174902	PCDHA2	0.460778	69808	69810	140174902	0.8	0.81	3
5	140175623	140175840	PCDHA2	1.4083	69811	69812	140175840	0.82	0.82	2
5	140176821	140176821	PCDHA2	0.355114	69813	69813	140176821	0.82	0.82	1
5	140180798	140181122	PCDHA3	1.01163	69814	69818	140181122	0.83	0.84	5
5	140182042	140182442	PCDHA3	1.51811	69819	69820	140182042	0.85	0.85	2
5	140182997	140182997	PCDHA3	0.694638	69821	69821	140182997	0.85	0.85	1
5	140186890	140187270	PCDHA4	2.87065	69822	69824	140187145	0.85	0.85	3
5	140187976	140187976	PCDHA4	1.08032	69825	69825	140187976	0.85	0.85	1
5	140188507	140189013	PCDHA4	0.651115	69826	69828	140188841	0.85	0.85	3
5	140201365	140201365	PCDHA5	-0.541714	69829	69829	140201365	0.85	0.85	1
5	140202531	140202531	PCDHA5	1.04155	69830	69830	140202531	0.85	0.85	1
5	140203308	140203440	PCDHA5	1.18069	69831	69832	140203440	0.85	0.85	2
5	140207630	140208079	PCDHA6	1.92231	69833	69837	140207630	0.85	0.85	5
5	140208701	140208701	PCDHA6	0.25805	69838	69838	140208701	0.84	0.84	1
5	140209533	140209533	PCDHA6	0.849501	69839	69839	140209533	0.84	0.84	1
5	140213980	140214343	PCDHA7	0.709593	69840	69842	140214343	0.84	0.84	3
5	140215680	140215913	PCDHA7	0.179642	69843	69844	140215913	0.84	0.84	2
5	140220985	140221413	PCDHA8	2.83181	69845	69847	140220985	0.84	0.84	3
5	140223148	140223148	PCDHA8	0.0454298	69848	69848	140223148	0.84	0.84	1
5	140228189	140228456	PCDHA9	0.172877	69849	69850	140228456	0.84	0.84	2
5	140230383	140230383	PCDHA9	3.37742	69851	69851	140230383	0.84	0.84	1
5	140235718	140236032	PCDHA10	0.505492	69852	69855	140235850	0.83	0.83	4
5	140237013	140237013	PCDHA10	-0.656317	69856	69856	140237013	0.83	0.83	1
5	140237617	140237899	PCDHA10	0.228091	69857	69858	140237899	0.83	0.83	2
5	140242887	140242887	PCDHA11	0.740728	69859	69859	140242887	0.83	0.83	1
5	140248749	140249085	PCDHA11	1.14194	69860	69862	140248749	0.82	0.82	3
5	140249680	140250386	PCDHA11	1.68151	69863	69867	140250386	0.82	0.82	5
5	140250951	140250951	PCDHA11	2.05642	69868	69868	140250951	0.81	0.81	1
5	140255145	140255465	PCDHA12	0.61549	69869	69871	140255465	0.78	0.8	3
5	140256192	140256543	PCDHA12	1.87061	69872	69876	140256192	0.69	0.77	5
5	140482312	140482312	PCDHB3	1.49957	69930	69930	140482312	0.52	0.52	1
5	140502868	140503770	PCDHB4	0.589735	69931	69937	140503770	0.58	0.65	7
5	140516254	140517321	PCDHB5	1.79596	69938	69943	140516670	0.7	0.72	6
5	140531165	140532044	PCDHB6	1.76735	69944	69952	140531369	0.73	0.74	9
5	140536870	140537774	PCDHB17	1.63732	69953	69959	140537774	0.75	0.76	7
5	140553634	140554603	PCDHB7	2.03758	69960	69965	140554078	0.77	0.78	6
5	140558885	140559793	PCDHB8	1.56671	69966	69973	140559196	0.8	0.81	8
5	140563914	140564376	PCDHB16	1.55127	69974	69976	140564376	0.81	0.81	3
5	140568182	140568536	PCDHB9	1.31983	69977	69978	140568536	0.81	0.81	2
5	140569158	140569158	PCDHB9	0.290494	69979	69979	140569158	0.81	0.81	1
5	140573354	140574343	PCDHB10	1.1582	69980	69984	140574100	0.82	0.82	5
5	140580641	140580753	PCDHB11	0.445013	69985	69986	140580753	0.84	0.84	2
5	140581315	140581626	PCDHB11	1.01985	69987	69990	140581626	0.85	0.86	4
5	140589643	140590672	PCDHB12	1.83528	69991	69998	140590259	0.87	0.87	8
5	140594981	140595331	PCDHB13	0.881076	69999	70001	140595101	0.87	0.87	3
5	140604370	140604370	PCDHB14	1.6838	70002	70002	140604370	0.87	0.87	1
5	140604986	140605334	PCDHB14	1.05432	70003	70006	140605334	0.87	0.87	4
5	140613933	140614041	PCDHB18	1.18653	70007	70008	140613933	0.87	0.87	2
5	140615331	140615532	PCDHB18	0.393448	70009	70010	140615331	0.87	0.87	2
5	140616102	140616408	PCDHB18	-0.0116381	70011	70012	140616408	0.88	0.88	2
5	140620782	140621698	PCDHB19P	1.58151	70013	70016	140620892	0.89	0.89	4
5	140626413	140627390	PCDHB15	1.32833	70017	70020	140626413	0.89	0.89	4
5	140683118	140683752	SLC25A2	1.04933	70021	70023	140683118	0.9	0.9	3
5	140699993	140699993	TAF7	-1.66242	70024	70024	140699993	0.9	0.9	1
5	140711804	140712517	PCDHGA1	1.15817	70025	70029	140711804	0.93	0.93	5
5	140720054	140720532	PCDHGA2	1.33	70030	70033	140720054	0.95	0.95	4
5	140723484	140723558	PCDHGA3	1.54697	70034	70035	140723558	0.97	0.98	2
5	140725037	140725326	PCDHGA3	1.23801	70036	70039	140725037	0.99	0.99	4
5	140725919	140725919	PCDHGA3	-0.637292	70040	70040	140725919	0.99	0.99	1
5	140731148	140731148	PCDHGB1	0.49771	70041	70041	140731148	1	1	1
5	140731734	140731976	PCDHGB1	1.5382	70042	70043	140731734	1	1	2
5	140734708	140734963	PCDHGA4	0.866877	70044	70045	140734963	1	1	2
5	140737062	140737062	PCDHGA4	0.428443	70046	70046	140737062	1	1	1
5	140744260	140744618	PCDHGA5	1.18513	70047	70049	140744260	1	1	3
5	140745469	140745833	PCDHGA5	2.10787	70050	70052	140745545	1	1	3
5	140749999	140750275	PCDHGB3	2.08603	70053	70055	140750136	1	1	3
5	140751201	140751272	PCDHGB3	0.812627	70056	70057	140751272	1	1	2
5	140753929	140753929	PCDHGA6	1.81407	70058	70058	140753929	1	1	1
5	140755280	140755986	PCDHGA6	1.79463	70059	70062	140755280	1	1	4
5	140764408	140764408	PCDHGA7	0.307426	70063	70063	140764408	1	1	1
5	140767467	140767631	PCDHGB4	2.09584	70064	70065	140767631	1	1	2
5	140769394	140769394	PCDHGB4	-0.515365	70066	70066	140769394	1	1	1
5	140772372	140772372	PCDHGA8	1.18456	70067	70067	140772372	1	1	1
5	140773757	140774274	PCDHGA8	0.964727	70068	70071	140774028	1	1	4
5	140777426	140777426	PCDHGB5	1.82441	70072	70072	140777426	1	1	1
5	140778987	140778987	PCDHGB5	0.647735	70073	70073	140778987	1	1	1
5	140779641	140779641	PCDHGB5	0.0119197	70074	70074	140779641	1	1	1
5	140787410	140788017	PCDHGB6	1.61713	70075	70078	140787921	1	1	4
5	140789061	140789061	PCDHGB6	2.55686	70079	70079	140789061	1	1	1
5	140793140	140793277	PCDHGA10	1.17123	70080	70081	140793140	1	1	2
5	140794384	140794384	PCDHGA10	-0.795151	70082	70082	140794384	1	1	1
5	140794990	140794990	PCDHGA10	-0.325789	70083	70083	140794990	1	1	1
5	140797282	140797674	PCDHGB7	2.25265	70084	70086	140797674	1	1	3
5	140798719	140798719	PCDHGB7	0.691448	70087	70087	140798719	1	1	1
5	140799353	140799353	PCDHGB7	1.71777	70088	70088	140799353	1	1	1
5	140800744	140800744	PCDHGA11	2.46265	70089	70089	140800744	1	1	1
5	140802427	140802427	PCDHGA11	0.54007	70090	70090	140802427	1	1	1
5	140807402	140807402	PCDHGB8P	1.43438	70091	70091	140807402	1	1	1
5	140810594	140810873	PCDHGA12	1.74779	70092	70095	140810873	0.98	0.99	4
5	140811620	140812569	PCDHGA12	1.51477	70096	70101	140811694	0.9	0.96	6
5	140821665	140821665	PCDHGA12	-0.24851	70102	70102	140821665	0.79	0.79	1
5	140855709	140856065	PCDHGC3	0.454432	70103	70105	140855981	0.76	0.77	3
5	140858053	140858053	PCDHGC3	-1.20642	70106	70106	140858053	0.74	0.74	1
5	140864475	140864788	PCDHGC4	2.04467	70107	70110	140864475	0.73	0.74	4
5	140871660	140872051	PCDHGC5	0.10421	70111	70113	140871660	0.7	0.71	3
5	140892318	140893159	PCDHGC5	2.47515	70114	70118	140892393	0.63	0.69	5
5	157079236	157079236	SOX30	1.87241	70377	70377	157079236	0.61	0.61	1
5	157097901	157098450	C5orf52	2.54089	70378	70381	157098012	0.77	0.8	4
5	157117299	157117299	ENST00000522076:-46	0.761293	70382	70382	157117299	0.81	0.81	1
5	157117873	157118365	ENST00000522076:-620	2.72522	70383	70387	157117873	0.8	0.81	5
5	157158363	157158832	THG1L	1.26144	70388	70391	157158555	0.67	0.72	4
5	157170829	157170829	LSM11	-0.384173	70392	70392	157170829	0.52	0.52	1
5	172660950	172661591	NKX2-5	2.14155	70577	70580	172661591	0.82	0.93	4
5	172663614	172664507	NKX2-5	2.63759	70581	70587	172663892	0.96	0.96	7
5	172665244	172665411	NKX2-5	1.36204	70588	70589	172665244	0.96	0.96	2
5	172670772	172672983	NKX2-5	2.48646	70590	70601	172670772	0.85	0.96	12
5	172721067	172721067	ENST00000501670:644	-0.468238	70602	70602	172721067	0.55	0.55	1
5	180661149	180661393	TRIM41	2.30395	70991	70992	180661393	0.52	0.52	2
5	180670406	180671441	GNB2L1	0.853212	70993	70996	180671441	0.53	0.53	4
5	180673507	180673507	GNB2L1	-0.0550465	70997	70997	180673507	0.53	0.53	1
5	180688507	180688764	TRIM52	0.361677	70998	70999	180688507	0.53	0.53	2
5	180876081	180876240	AK124402:7667	1.14293	71000	71001	180876081	0.53	0.53	2
6	7543498	7543498	DSP	1.26402	71294	71294	7543498	0.51	0.51	1
6	7590305	7590305	SNRNP48	0.858236	71295	71295	7590305	0.52	0.52	1
6	7590843	7590843	SNRNP48	0.048334	71296	71296	7590843	0.52	0.52	1
6	7726509	7727654	BMP6	1.59266	71297	71301	7726509	0.52	0.52	5
6	7729061	7729061	BMP6	1.07519	71302	71302	7729061	0.53	0.53	1
6	7911419	7911419	TXNDC5	1.22863	71303	71303	7911419	0.53	0.53	1
6	7986322	7986840	PIP5K1P1	1.55335	71304	71306	7986322	0.54	0.54	3
6	8064571	8064765	MUTED-TXNDC5	0.556699	71307	71309	8064571	0.54	0.54	3
6	8435246	8435544	SLC35B3	1.55055	71310	71312	8435544	0.54	0.54	3
6	10319598	10320050	chr6:10319978-10320022	2.09538	71313	71317	10319978	0.55	0.55	5
6	10381510	10381510	chr6:10381510-10381554	-0.587363	71318	71318	10381510	0.55	0.55	1
6	10382156	10382156	chr6:10382156-10382200	0.210513	71319	71319	10382156	0.55	0.55	1
6	10382988	10382988	chr6:10382988-10383039	0.453412	71320	71320	10382988	0.56	0.56	1
6	10383541	10384491	ENST00000461628:20765	2.53474	71321	71328	10384037	0.57	0.58	8
6	10385504	10385504	ENST00000461628:19299	2.36088	71329	71329	10385504	0.58	0.58	1
6	10390040	10391149	TFAP2A	2.98948	71330	71336	10391149	0.57	0.58	7
6	31620911	31621084	BAG6	1.62597	72077	72078	31620911	0.53	0.55	2
6	31628287	31628657	C6orf47	0.694344	72079	72080	31628287	0.61	0.62	2
6	31632666	31633256	GPANK1	2.27971	72081	72083	31633256	0.75	0.78	3
6	31634071	31634071	GPANK1	-1.37504	72084	72084	31634071	0.78	0.78	1
6	31650814	31651301	LY6G5C	2.78355	72085	72089	31651102	0.82	0.83	5
6	31670547	31670696	ABHD16A	0.332872	72090	72091	31670547	0.81	0.81	2
6	31691342	31691342	C6orf25	0.157862	72092	72092	31691342	0.81	0.81	1
6	31696342	31697442	DDAH2	2.50943	72093	72098	31696342	0.73	0.8	6
6	31698082	31698242	DDAH2	-0.162059	72099	72100	31698082	0.55	0.57	2
6	100051931	100051931	PRDM13	1.85005	73234	73234	100051931	0.53	0.53	1
6	100054906	100055044	PRDM13	0.555003	73235	73236	100054906	0.62	0.64	2
6	100055768	100055768	PRDM13	-0.156954	73237	73237	100055768	0.72	0.72	1
6	100060946	100061444	PRDM13	3.16534	73238	73240	100060946	0.85	0.86	3
6	100062665	100062665	PRDM13	-0.126052	73241	73241	100062665	0.9	0.9	1
6	100066457	100066617	PRDM13	2.49048	73242	73243	100066457	0.94	0.94	2
6	100067198	100067198	PRDM13	1.52737	73244	73244	100067198	0.95	0.95	1
6	100441333	100441333	MCHR2	0.398119	73245	73245	100441333	0.95	0.95	1
6	100441957	100442057	MCHR2	0.0480466	73246	73247	100442057	0.96	0.96	2
6	100583843	100584085	ENST00000392734:70	1.45282	73248	73249	100584085	0.97	0.98	2
6	100676762	100676844	chr6:100676844-100676888	0.576916	73250	73251	100676844	0.98	0.99	2
6	100895019	100895910	SIM1	1.83586	73252	73256	100895803	1	1	5
6	100897137	100897623	SIM1	1.84138	73257	73259	100897137	1	1	3
6	100902003	100902003	SIM1	1.78794	73260	73260	100902003	0.99	0.99	1
6	100902645	100902645	SIM1	0.508168	73261	73261	100902645	0.99	0.99	1
6	100903604	100903760	SIM1	2.43999	73262	73263	100903760	0.98	0.98	2
6	100905502	100905738	SIM1	1.20334	73264	73265	100905738	0.89	0.92	2
6	100906399	100906399	SIM1	-1.65414	73266	73266	100906399	0.74	0.74	1
6	100909241	100909329	SIM1	-0.421107	73267	73268	100909241	0.7	0.71	2
6	100912700	100913365	SIM1	2.35621	73269	73272	100912896	0.66	0.68	4
6	100914888	100915005	SIM1	0.773522	73273	73274	100915005	0.62	0.62	2
6	100917481	100917481	SIM1	-0.0544245	73275	73275	100917481	0.6	0.6	1
6	101846729	101847141	GRIK2	1.59541	73276	73279	101847141	0.57	0.59	4
6	167312347	167312347	ENST00000455390:-4817	0.198407	74256	74256	167312347	0.53	0.53	1
6	167312936	167315978	ENST00000455390:-2639	2.97742	74257	74280	167314524	0.96	1	24
6	167369576	167370269	RNASET2	1.22454	74281	74283	167369576	0.99	1	3
6	167411598	167411918	MIR3939	1.31756	74284	74285	167411918	0.98	0.98	2
6	167587295	167587479	TCP10L2	2.89375	74286	74287	167587295	0.96	0.97	2
6	167633897	167634129	chr6:167634129-167634173	1.55172	74288	74289	167634129	0.93	0.94	2
6	167764832	167765040	TTLL2	1.4228	74290	74292	167764832	0.8	0.88	3
6	167834894	167835434	chr6:167835099-167835143	1.09023	74293	74297	167835099	0.57	0.65	5
6	168378755	168379051	HGC6.3	2.30537	74329	74330	168379051	0.57	0.6	2
6	168390356	168391239	ENST00000456585:6793	2.52245	74331	74334	168390939	0.66	0.69	4
6	168402280	168402280	ENST00000443060:2531	0.346471	74335	74335	168402280	0.71	0.71	1
6	168416687	168416907	KIF25	1.19577	74336	74337	168416907	0.73	0.73	2
6	168435838	168435838	KIF25	2.31477	74338	74338	168435838	0.74	0.74	1
6	168473072	168473393	FRMD1	1.38726	74339	74340	168473072	0.74	0.74	2
6	168476269	168476546	FRMD1	0.807515	74341	74344	168476269	0.74	0.74	4
6	168479501	168479501	FRMD1	-1.36466	74345	74345	168479501	0.74	0.74	1
6	168501909	168502011	chr6:168502011-168502055	0.582309	74346	74347	168502011	0.75	0.76	2
6	168529924	168529924	chr6:168529924-168529981	1.81267	74348	74348	168529924	0.77	0.77	1
6	168590752	168591400	ENST00000457340:-4155	1.69421	74349	74352	168590861	0.78	0.78	4
6	168613253	168613253	ENST00000457340:18237	-1.35554	74353	74353	168613253	0.78	0.78	1
6	168629979	168630165	ENST00000434596:-335	1.92062	74354	74356	168630054	0.79	0.79	3
6	168633699	168633898	ENST00000434596:3513	0.488897	74357	74359	168633898	0.8	0.8	3
6	168682178	168682260	ENST00000416709:7748	1.13932	74360	74361	168682260	0.8	0.8	2
6	168686152	168686477	ENST00000416709:3768	0.91569	74362	74365	168686237	0.8	0.8	4
6	168708088	168708088	DACT2	0.798608	74366	74366	168708088	0.81	0.81	1
6	168709542	168710099	DACT2	1.01604	74367	74369	168710099	0.81	0.81	3
6	168765957	168765957	ENST00000428885:1885	1.82692	74370	74370	168765957	0.81	0.81	1
6	168771362	168771659	ENST00000428885:7290	1.81036	74371	74372	168771362	0.81	0.81	2
6	168812620	168812620	ENST00000428885:48548	2.11968	74373	74373	168812620	0.81	0.81	1
6	168813872	168814035	ENST00000428885:49800	0.0905169	74374	74375	168813872	0.8	0.8	2
6	168841618	168841618	SMOC2	-1.29069	74376	74376	168841618	0.8	0.8	1
6	168918544	168918544	SMOC2	-1.88388	74377	74377	168918544	0.8	0.8	1
6	168936585	168936585	SMOC2	1.93894	74378	74378	168936585	0.8	0.8	1
6	168972425	168973006	SMOC2	2.34059	74379	74384	168972572	0.8	0.8	6
6	168973572	168974142	SMOC2	1.8275	74385	74388	168973572	0.78	0.79	4
6	169195954	169196212	chr6:169195954-169195998	1.13854	74389	74391	169195954	0.73	0.75	3
6	169242676	169243088	chr6:169242826-169242870	0.913061	74392	74395	169242826	0.67	0.71	4
6	169284763	169284763	chr6:169284763-169284814	-0.0295945	74396	74396	169284763	0.59	0.59	1
6	169286694	169286694	chr6:169286694-169286738	0.79688	74397	74397	169286694	0.56	0.56	1
6	169309810	169309810	chr6:169309810-169309854	-0.144289	74398	74398	169309810	0.51	0.51	1
7	613037	613037	PRKAR1B	0.587991	74646	74646	613037	0.55	0.55	1
7	613588	613729	PRKAR1B	0.657819	74647	74648	613588	0.63	0.65	2
7	616533	616837	PRKAR1B	1.88983	74649	74652	616837	0.84	0.93	4
7	632109	632109	PRKAR1B	0.354392	74653	74653	632109	0.95	0.95	1
7	644415	644415	PRKAR1B	1.9261	74654	74654	644415	0.97	0.97	1
7	645281	645459	PRKAR1B	1.72218	74655	74657	645281	0.98	0.98	3
7	675551	675551	PRKAR1B	1.37974	74658	74658	675551	0.98	0.98	1
7	710227	710419	PRKAR1B	2.7916	74659	74660	710419	0.97	0.98	2
7	750741	751141	PRKAR1B	-0.204797	74661	74662	750741	0.86	0.88	2
7	780173	780614	HEATR2	0.473168	74663	74665	780614	0.81	0.81	3
7	792107	792107	HEATR2	0.690569	74666	74666	792107	0.79	0.79	1
7	793073	794276	HEATR2	1.53791	74667	74676	793276	0.69	0.79	10
7	796279	796916	HEATR2	0.421627	74677	74680	796801	0.57	0.58	4
7	797752	797752	HEATR2	1.49451	74681	74681	797752	0.58	0.58	1
7	807488	808143	HEATR2	1.8273	74682	74684	807488	0.58	0.58	3
7	813546	813679	HEATR2	1.52968	74685	74687	813609	0.56	0.57	3
7	2008058	2008058	MAD1L1	0.504052	75071	75071	2008058	0.53	0.53	1
7	2019766	2020009	MAD1L1	1.51233	75072	75075	2019766	0.66	0.71	4
7	2027072	2027420	MAD1L1	1.76852	75076	75077	2027072	0.77	0.77	2
7	2029027	2029027	MAD1L1	1.50987	75078	75078	2029027	0.78	0.78	1
7	2032519	2032749	MAD1L1	0.723656	75079	75081	2032641	0.79	0.79	3
7	2044766	2044766	MAD1L1	0.897208	75082	75082	2044766	0.8	0.8	1
7	2054005	2054070	MAD1L1	0.514807	75083	75084	2054005	0.81	0.81	2
7	2059971	2059971	MAD1L1	-0.619394	75085	75085	2059971	0.82	0.82	1
7	2072047	2072047	MAD1L1	1.96363	75086	75086	2072047	0.84	0.84	1
7	2089540	2089833	MAD1L1	0.901546	75087	75090	2089540	0.85	0.86	4
7	2099745	2100361	MAD1L1	2.18318	75091	75096	2100361	0.95	1	6
7	2107058	2107328	MAD1L1	1.86186	75097	75100	2107188	1	1	4
7	2116323	2116832	MAD1L1	1.3958	75101	75104	2116323	1	1	4
7	2154581	2155133	MAD1L1	0.91449	75105	75108	2154581	1	1	4
7	2185724	2186210	MAD1L1	2.38027	75109	75112	2186117	1	1	4
7	2195807	2195947	MAD1L1	3.29854	75113	75114	2195947	1	1	2
7	2250006	2250256	MAD1L1	2.2784	75115	75117	2250189	0.98	0.99	3
7	2271946	2272503	MAD1L1	1.49701	75118	75121	2272263	0.95	0.96	4
7	2281633	2282012	NUDT1	1.05658	75122	75124	2282012	0.91	0.92	3
7	2296306	2296882	SNX8	3.03849	75125	75128	2296306	0.77	0.87	4
7	2318254	2318335	SNX8	1.14381	75129	75130	2318254	0.6	0.64	2
7	8474472	8475172	NXPH1	2.49293	75555	75561	8474472	0.87	0.94	7
7	8480820	8480820	NXPH1	0.185189	75562	75562	8480820	0.95	0.95	1
7	8482118	8482118	NXPH1	1.64803	75563	75563	8482118	0.96	0.96	1
7	8482765	8483750	NXPH1	2.33965	75564	75570	8483452	0.96	0.97	7
7	9765882	9766210	ENST00000443027:363	2.35445	75571	75573	9766210	0.9	0.93	3
7	10819208	10819289	BC002644:341	1.19706	75574	75575	10819208	0.65	0.75	2
7	27134118	27134241	HOXA1	1.65712	75853	75855	27134118	0.51	0.51	3
7	27135774	27136490	HOXA1	0.0745625	75856	75858	27136490	0.54	0.57	3
7	27143355	27143355	HOXA2	1.10581	75859	75859	27143355	0.61	0.61	1
7	27147530	27147530	HOXA3	1.70546	75860	75860	27147530	0.63	0.63	1
7	27148090	27148217	HOXA3	1.19992	75861	75863	27148090	0.65	0.66	3
7	27154934	27155344	HOXA3	1.41348	75864	75866	27155013	0.67	0.67	3
7	27162023	27162339	HOXA3	3.56108	75867	75868	27162023	0.67	0.67	2
7	27163754	27164011	HOXA3	1.56418	75869	75872	27163754	0.64	0.66	4
7	27169579	27170131	HOXA4	0.947344	75873	75875	27170131	0.54	0.58	3
7	101559520	101559588	CUX1	2.48269	77852	77853	101559588	0.67	0.71	2
7	101688424	101688873	CUX1	1.26866	77854	77855	101688873	0.74	0.77	2
7	101838636	101839625	CUX1	3.56245	77856	77862	101839625	0.89	0.93	7
7	101882671	101882671	CUX1	-0.560389	77863	77863	101882671	0.91	0.91	1
7	101891834	101892236	CUX1	1.33069	77864	77866	101892236	0.89	0.9	3
7	101929638	101929638	MIR4285	-1.36247	77867	77867	101929638	0.88	0.88	1
7	101930725	101930928	MIR4285	0.432561	77868	77870	101930725	0.87	0.88	3
7	101936495	101936550	SH2B2	0.846394	77871	77872	101936495	0.87	0.87	2
7	101961689	101962219	SH2B2	0.928773	77873	77875	101962219	0.88	0.88	3
7	101988757	101989049	SPDYE6	2.43289	77876	77880	101988757	0.85	0.88	5
7	102004163	102004163	SPDYE6	0.991522	77881	77881	102004163	0.7	0.7	1
7	102004671	102004887	SPDYE6	0.000625582	77882	77883	102004887	0.56	0.59	2
7	158103417	158103604	PTPRN2	1.71048	79490	79491	158103417	0.53	0.54	2
7	158110460	158110696	PTPRN2	1.79532	79492	79494	158110460	0.6	0.62	3
7	158198457	158198880	PTPRN2	3.19566	79495	79499	158198689	0.67	0.68	5
7	158217895	158219133	PTPRN2	2.36732	79500	79510	158217895	0.69	0.7	11
7	158219794	158219942	PTPRN2	1.0481	79511	79512	158219942	0.7	0.7	2
7	158220698	158220698	PTPRN2	1.34107	79513	79513	158220698	0.7	0.7	1
7	158247896	158247896	PTPRN2	-0.267968	79514	79514	158247896	0.7	0.7	1
7	158248411	158249325	PTPRN2	1.51239	79515	79527	158248969	0.65	0.7	13
7	158250031	158250031	PTPRN2	1.82009	79528	79528	158250031	0.51	0.51	1
7	158798529	158799443	LOC154822	1.94475	79614	79621	158798584	0.82	0.9	8
7	158816255	158816450	LOC154822	0.612116	79622	79624	158816450	0.91	0.92	3
7	158817349	158817584	LOC154822	2.3157	79625	79627	158817584	0.93	0.94	3
7	158823166	158823297	VIPR2	0.413919	79628	79629	158823166	0.95	0.95	2
7	158823880	158823880	VIPR2	0.524387	79630	79630	158823880	0.95	0.95	1
7	158854517	158854517	VIPR2	0.908431	79631	79631	158854517	0.96	0.96	1
7	158856841	158857081	VIPR2	1.81719	79632	79633	158857081	0.96	0.97	2
7	158886316	158886316	VIPR2	0.118779	79634	79634	158886316	0.97	0.97	1
7	158905266	158905266	VIPR2	0.224897	79635	79635	158905266	0.98	0.98	1
7	158936479	158936991	VIPR2	1.44079	79636	79641	158936694	0.99	1	6
7	158937966	158937966	VIPR2	0.84425	79642	79642	158937966	1	1	1
7	158954862	158954983	chr7:158954934-158954978	1.27072	79643	79645	158954934	1	1	3
7	158963746	158964068	chr7:158963746-158963794	2.17336	79646	79649	158963746	1	1	4
7	159023626	159023694	ENST00000438779:-469	1.89016	79650	79651	159023626	0.99	1	2
8	179144	179144	ZNF596	0.828987	79652	79652	179144	0.53	0.53	1
8	182561	182768	ZNF596	0.86061	79653	79654	182768	0.52	0.52	2
8	216111	216614	ENST00000522979:2042	1.46528	79655	79658	216335	0.52	0.52	4
8	253724	253848	ENST00000517765:27156	1.81443	79659	79661	253848	0.51	0.52	3
8	790427	790745	ENST00000522092:103054	1.51343	79727	79730	790681	0.53	0.54	4
8	832181	832471	ENST00000524139:-987	0.444889	79731	79733	832181	0.54	0.54	3
8	847494	847615	ENST00000524139:14326	0.896388	79734	79735	847494	0.55	0.55	2
8	850111	850111	ENST00000450568:-7704	-0.948081	79736	79736	850111	0.56	0.56	1
8	893493	893743	ENST00000450568:35778	1.60215	79737	79740	893593	0.58	0.59	4
8	915023	915717	ENST00000450568:57208	1.79648	79741	79749	915023	0.6	0.61	9
8	927754	927754	ENST00000450568:69940	1.06642	79750	79750	927754	0.61	0.61	1
8	928365	928577	ENST00000450568:70762	0.071304	79751	79753	928577	0.61	0.62	3
8	956315	957208	ENST00000448161:8670	2.69079	79754	79762	956443	0.62	0.63	9
8	962422	962786	ENST00000450568:104972	0.811175	79763	79767	962786	0.56	0.58	5
8	963894	963894	ENST00000450568:106080	-0.187985	79768	79768	963894	0.51	0.51	1
8	991538	991901	ENST00000450568:133994	2.41381	79814	79817	991808	0.69	0.76	4
8	1048520	1048520	ENST00000520524:-6339	-0.244953	79818	79818	1048520	0.77	0.77	1
8	1051690	1051819	ENST00000520524:-3041	1.49952	79819	79820	1051819	0.78	0.78	2
8	1053351	1053821	ENST00000520524:-1373	0.296838	79821	79824	1053486	0.79	0.79	4
8	1094774	1094858	ENST00000520524:39999	0.633449	79825	79826	1094858	0.8	0.81	2
8	1105075	1105075	ENST00000520524:50215	-0.186584	79827	79827	1105075	0.81	0.81	1
8	1105698	1105698	ENST00000520524:50839	0.215426	79828	79828	1105698	0.82	0.82	1
8	1106389	1106389	ENST00000520524:51529	-0.530841	79829	79829	1106389	0.83	0.83	1
8	1113098	1113098	ENST00000520524:58239	0.495929	79830	79830	1113098	0.85	0.85	1
8	1113945	1113945	ENST00000520524:59085	-1.0237	79831	79831	1113945	0.87	0.87	1
8	1132970	1132970	ENST00000520524:78111	1.62313	79832	79832	1132970	0.92	0.92	1
8	1137247	1139271	ENST00000520524:83667	3.64202	79833	79850	1138527	0.97	0.97	18
8	1150804	1151124	ENST00000520524:95945	2.04611	79851	79853	1150804	0.97	0.97	3
8	1185045	1185463	ENST00000520524:130187	0.786491	79854	79857	1185045	0.97	0.97	4
8	1245612	1246411	LOC286083	2.04227	79858	79864	1246006	0.96	0.96	7
8	1263371	1266198	chr8:1264841-1264893	1.49641	79865	79889	1264841	0.86	0.96	25
8	57203195	57203195	SDR16C5	-0.779526	81299	81299	57203195	0.51	0.51	1
8	57232496	57232496	SDR16C5	-0.112299	81300	81300	57232496	0.54	0.54	1
8	57350957	57350957	PENK	2.09227	81301	81301	57350957	0.58	0.58	1
8	57358079	57358175	PENK	0.744278	81302	81303	57358079	0.6	0.6	2
8	57359049	57359049	PENK	0.445224	81304	81304	57359049	0.61	0.61	1
8	57905920	57906284	IMPAD1	0.259616	81305	81307	57906096	0.61	0.62	3
8	58054886	58055093	ENST00000519314:-267	4.40469	81308	81311	58054958	0.62	0.63	4
8	142221383	142221383	SLC45A4	0.866126	82562	82562	142221383	0.53	0.53	1
8	142222180	142222422	SLC45A4	0.789742	82563	82564	142222180	0.57	0.57	2
8	142227861	142229169	SLC45A4	0.961267	82565	82570	142228281	0.78	0.91	6
8	142229849	142229925	SLC45A4	2.21162	82571	82572	142229925	0.96	0.97	2
8	142231916	142231916	SLC45A4	0.777471	82573	82573	142231916	0.98	0.98	1
8	142236339	142236532	SLC45A4	2.98326	82574	82576	142236339	0.99	0.99	3
8	142237189	142237189	SLC45A4	-0.147585	82577	82577	142237189	0.99	0.99	1
8	142262401	142263221	ENST00000517658:837	1.4689	82578	82585	142262532	1	1	8
8	142263926	142264298	ENST00000517878:7	3.35059	82586	82589	142264298	1	1	4
8	142295171	142295712	ENST00000520606:7272	2.99447	82590	82594	142295576	1	1	5
8	142317715	142317946	ENST00000521804:650	1.90556	82595	82597	142317715	0.99	1	3
8	142318752	142318828	ENST00000520137:-446	0.719706	82598	82599	142318828	0.98	0.98	2
8	142367378	142367378	GPR20	0.252158	82600	82600	142367378	0.98	0.98	1
8	142367878	142367878	GPR20	-0.554916	82601	82601	142367878	0.98	0.98	1
8	142402475	142402475	ENST00000501440:178	1.2219	82602	82602	142402475	0.98	0.98	1
8	142425395	142425395	PTP4A3	-1.58382	82603	82603	142425395	0.97	0.97	1
8	142427951	142428247	PTP4A3	-0.379138	82604	82605	142427951	0.98	0.98	2
8	142437215	142437215	PTP4A3	1.97075	82606	82606	142437215	0.99	0.99	1
8	142439745	142440416	PTP4A3	1.58572	82607	82613	142439795	0.99	0.99	7
8	142452304	142452304	FLJ43860	-0.962709	82614	82614	142452304	0.99	0.99	1
8	142528183	142528901	ENST00000427937:3467	1.44725	82615	82617	142528183	1	1	3
8	142630206	142630304	chr8:142630206-142630250	1.38138	82618	82619	142630206	1	1	2
8	142734012	142734192	chr8:142734012-142734062	2.09363	82620	82621	142734012	0.98	0.99	2
8	143054828	143055029	ENST00000523974:-4848	0.45829	82622	82624	143055029	0.92	0.94	3
8	143202686	143202686	chr8:143202686-143202730	-0.714782	82625	82625	143202686	0.89	0.89	1
8	143333085	143333413	TSNARE1	1.51759	82626	82629	143333413	0.88	0.88	4
8	143359956	143359956	TSNARE1	-0.636748	82630	82630	143359956	0.87	0.87	1
8	143361267	143361519	TSNARE1	0.70219	82631	82632	143361267	0.87	0.87	2
8	143378930	143379297	TSNARE1	1.66018	82633	82635	143379297	0.86	0.87	3
8	143397222	143397325	TSNARE1	2.91606	82636	82637	143397222	0.86	0.86	2
8	143398566	143398819	TSNARE1	2.14608	82638	82641	143398566	0.77	0.84	4
8	143407182	143407182	TSNARE1	0.413936	82642	82642	143407182	0.57	0.57	1
9	14322526	14322526	NFIB	-0.296514	83618	83618	14322526	0.62	0.62	1
9	14346226	14347178	NFIB	3.07284	83619	83626	14346443	0.93	0.98	8
9	14347691	14349860	NFIB	2.37335	83627	83647	14348178	1	1	21
9	14692934	14693412	ZDHHC21	1.67294	83648	83649	14693412	0.94	0.94	2
9	14978138	14978618	AK127963:167759	1.35853	83650	83652	14978618	0.83	0.9	3
9	14993135	14993135	LOC389705	1.03134	83653	83653	14993135	0.64	0.64	1
9	39464515	39464660	LOC653501	1.92713	84284	84288	39464586	0.58	0.6	5
9	39533578	39534135	chr9:39533578-39533626	1.56896	84289	84294	39533578	0.61	0.62	6
9	39603977	39604302	chr9:39604302-39604351	2.78488	84295	84297	39604302	0.63	0.63	3
9	39817689	39817689	ENST00000448922:-402	-0.0327964	84298	84298	39817689	0.63	0.63	1
9	40633213	40633786	ENST00000399669:-132	0.359443	84299	84302	40633392	0.63	0.64	4
9	40791758	40792161	ZNF658	1.53228	84303	84306	40792101	0.65	0.66	4
9	40861117	40861565	chr9:40861565-40861609	1.79101	84307	84311	40861565	0.68	0.69	5
9	41082753	41083171	chr9:41083091-41083135	1.8804	84312	84314	41083091	0.69	0.69	3
9	41222296	41222296	ENST00000450268:-4601	0.703941	84315	84315	41222296	0.7	0.7	1
9	41433812	41433812	ENST00000456641:-514	-1.12468	84316	84316	41433812	0.7	0.7	1
9	41936373	41937164	AK026419:7730	1.04644	84317	84322	41937164	0.7	0.71	6
9	41954387	41954710	MGC21881	1.90501	84323	84326	41954710	0.71	0.72	4
9	42019500	42019531	KGFLP2	0.970509	84327	84328	42019500	0.72	0.72	2
9	42250665	42250989	ENST00000414297:171	0.863552	84329	84336	42250989	0.78	0.85	8
9	42366973	42368721	ANKRD20A2	3.11836	84337	84352	42367115	0.87	0.88	16
9	42493509	42493801	ENST00000453058:6	1.63515	84353	84356	42493801	0.89	0.9	4
9	42718013	42719417	FOXD4L2	2.3418	84357	84371	42718488	0.86	0.9	15
9	42743226	42744033	ENST00000431378:-8244	2.31211	84372	84386	42743398	0.78	0.78	15
9	43133081	43133081	ANKRD20A3	1.32396	84387	84387	43133081	0.77	0.77	1
9	43133582	43133934	ANKRD20A3	1.80479	84388	84389	43133582	0.77	0.77	2
9	43134888	43134888	ANKRD20A3	0.412127	84390	84390	43134888	0.76	0.76	1
9	43453660	43453660	chr9:43453660-43453704	0.239356	84391	84391	43453660	0.76	0.76	1
9	43684957	43684957	CNTNAP3B	2.08451	84392	84392	43684957	0.76	0.76	1
9	43861199	43861312	CNTNAP3B	0.0402594	84393	84394	43861199	0.75	0.75	2
9	43915279	43915279	CNTNAP3B	-1.06645	84395	84395	43915279	0.74	0.74	1
9	44118238	44118651	ENST00000402318:-48	1.5339	84396	84400	44118470	0.74	0.74	5
9	44119525	44119525	ENST00000415115:-564	1.24127	84401	84401	44119525	0.72	0.72	1
9	44120086	44120167	ENST00000415115:-2	0.294867	84402	84403	44120086	0.71	0.71	2
9	44227173	44227173	chr9:44227173-44227217	-0.796386	84404	84404	44227173	0.7	0.7	1
9	44245937	44245958	ENST00000427988:376	-0.823831	84405	84406	44245937	0.7	0.7	2
9	44402088	44402088	ENST00000461676:145	-0.116248	84407	84407	44402088	0.7	0.7	1
9	44419846	44419932	chr9:44419932-44419976	1.95065	84408	84410	44419932	0.7	0.7	3
9	44744080	44744268	BC040838:-7676	1.63643	84411	84413	44744134	0.69	0.7	3
9	44780673	44780673	chr9:44780673-44780717	0.169998	84414	84414	44780673	0.69	0.69	1
9	44823622	44823622	ENST00000419207:-62	0.18087	84415	84415	44823622	0.68	0.68	1
9	44842327	44843201	ENST00000459194:-7786	2.68474	84416	84423	44842407	0.66	0.68	8
9	44858736	44859108	ENST00000457732:-8526	0.974394	84424	84427	44859022	0.63	0.64	4
9	44866915	44866915	ENST00000457732:-634	0.22361	84428	84428	44866915	0.62	0.62	1
9	44869789	44869789	ENST00000448436:876	-0.351742	84429	84429	44869789	0.61	0.61	1
9	44997985	44998233	FAM27C	1.44798	84430	84435	44998140	0.59	0.61	6
9	115823339	115823365	ZFP37	1.57975	85704	85705	115823365	0.64	0.71	2
9	115824268	115825019	ZFP37	3.21604	85706	85715	115824661	0.91	0.94	10
9	115827464	115827779	ZFP37	0.166104	85716	85718	115827464	0.94	0.94	3
9	115828429	115828429	ZFP37	-0.240979	85719	85719	115828429	0.94	0.94	1
9	115829833	115830539	chr9:115830539-115830583	1.34964	85720	85724	115830539	0.94	0.94	5
9	115833895	115833895	chr9:115833895-115833939	0.696524	85725	85725	115833895	0.94	0.94	1
9	115835167	115835913	chr9:115835555-115835599	1.96736	85726	85730	115835555	0.93	0.94	5
9	115841047	115841047	chr9:115841047-115841091	1.33259	85731	85731	115841047	0.92	0.92	1
9	115850381	115850381	chr9:115850381-115850425	-0.235395	85732	85732	115850381	0.91	0.91	1
9	115851883	115851883	chr9:115851883-115851927	2.0247	85733	85733	115851883	0.91	0.91	1
9	115873288	115873913	NCRNA00256B	1.52924	85734	85742	115873288	0.74	0.9	9
9	115913164	115913164	SLC31A2	1.33416	85743	85743	115913164	0.54	0.54	1
9	136877299	136877797	chr9:136877755-136877799	3.09773	86890	86895	136877755	0.58	0.6	6
9	136878377	136879240	chr9:136878833-136878877	2.90188	86896	86903	136878833	0.59	0.6	8
9	139326736	139326736	INPP5E	0.18056	87168	87168	139326736	0.51	0.51	1
9	139328744	139328914	INPP5E	1.30606	87169	87172	139328914	0.55	0.59	4
9	139332745	139332745	INPP5E	-0.0599239	87173	87173	139332745	0.6	0.6	1
9	139333347	139333347	INPP5E	-0.62098	87174	87174	139333347	0.61	0.61	1
9	139345607	139345846	SEC16A	2.05784	87175	87177	139345770	0.64	0.65	3
9	139349525	139349757	SEC16A	1.81534	87178	87182	139349617	0.66	0.66	5
9	139360758	139361132	SEC16A	2.62217	87183	87185	139361132	0.66	0.67	3
9	139367091	139367169	SEC16A	2.08458	87186	87188	139367169	0.66	0.66	3
9	139368455	139368455	SEC16A	1.20478	87189	87189	139368455	0.63	0.63	1
9	139377127	139377448	SEC16A	0.329355	87190	87191	139377448	0.57	0.59	2
9	139378200	139378200	C9orf163	0.235979	87192	87192	139378200	0.52	0.52	1
9	140588851	140588851	EHMT1	1.02714	87681	87681	140588851	0.58	0.58	1
9	140612484	140612567	EHMT1	0.794321	87682	87683	140612567	0.67	0.69	2
9	140674594	140675174	EHMT1	0.594908	87684	87687	140674594	0.78	0.81	4
9	140683033	140683803	EHMT1	2.43408	87688	87694	140683690	0.94	1	7
9	140703770	140704796	EHMT1	1.9539	87695	87699	140704264	1	1	5
9	140708875	140708875	EHMT1	0.135131	87700	87700	140708875	1	1	1
9	140712991	140713447	EHMT1	2.3571	87701	87711	140713029	1	1	11
9	140714027	140714170	EHMT1	1.53142	87712	87714	140714170	1	1	3
9	140727586	140727661	EHMT1	1.64676	87715	87716	140727586	1	1	2
9	140728642	140729364	EHMT1	2.73854	87717	87722	140729203	0.99	1	6
9	140735579	140736189	MIR602	1.51508	87723	87729	140736189	0.82	0.96	7
X	64226	64782	chrX:64226-64270	2.21	87772	87777	64226	0.93	0.94	6
X	69234	69598	chrX:69234-69278	0.875264	87778	87779	69234	0.93	0.93	2
X	70734	70734	chrX:70734-70779	1.35515	87780	87780	70734	0.93	0.93	1
X	166539	167075	ENST00000431238:-3823	1.61149	87781	87786	166565	0.92	0.93	6
X	167695	167695	ENST00000431238:-2693	2.25303	87787	87787	167695	0.9	0.9	1
X	170528	170672	ENST00000431238:285	1.96744	87788	87790	170672	0.84	0.89	3
X	171572	171572	ENST00000431238:1185	-0.807663	87791	87791	171572	0.56	0.56	1
X	303221	303708	PPP2R3B	1.56048	87861	87865	303631	0.67	0.73	5
X	304463	304977	PPP2R3B	1.61029	87866	87873	304518	0.78	0.8	8
X	305727	306660	PPP2R3B	1.58578	87874	87879	306660	0.82	0.85	6
X	307802	307802	PPP2R3B	0.468405	87880	87880	307802	0.85	0.85	1
X	308402	308402	PPP2R3B	0.263667	87881	87881	308402	0.86	0.86	1
X	311098	311098	PPP2R3B	-1.80986	87882	87882	311098	0.87	0.87	1
X	311913	311913	PPP2R3B	0.300565	87883	87883	311913	0.9	0.9	1
X	312995	313426	PPP2R3B	1.86103	87884	87888	313161	0.97	0.98	5
X	318654	318716	PPP2R3B	1.63866	87889	87891	318716	0.99	1	3
X	319278	319353	PPP2R3B	3.06316	87892	87893	319278	1	1	2
X	321935	322419	PPP2R3B	3.90239	87894	87898	322316	0.99	1	5
X	323962	324418	PPP2R3B	1.61315	87899	87906	324107	0.83	0.94	8
X	330210	330489	PPP2R3B	2.52831	87907	87910	330210	0.6	0.69	4
X	367695	369592	chrX:369224-369268	1.99432	87937	87959	369224	0.52	0.52	23
X	374122	374351	chrX:374351-374395	0.826235	87960	87962	374351	0.51	0.51	3
X	379809	380293	chrX:380293-380337	0.832241	87963	87964	380293	0.51	0.52	2
X	388283	388741	chrX:388541-388585	1.21089	87965	87969	388541	0.57	0.63	5
X	394557	394900	chrX:394603-394647	1.72215	87970	87974	394603	0.76	0.82	5
X	398229	398599	chrX:398599-398643	3.63147	87975	87978	398599	0.89	0.97	4
X	421733	421788	chrX:421733-421777	2.55286	87979	87980	421733	0.98	0.99	2
X	436932	437078	chrX:437078-437122	0.0962833	87981	87982	437078	0.99	0.99	2
X	458308	458355	chrX:458308-458354	1.44167	87983	87984	458308	0.99	0.99	2
X	461131	461518	chrX:461253-461304	2.0119	87985	87988	461253	0.99	0.99	4
X	579630	579959	SHOX	0.7757	87989	87990	579959	0.99	0.99	2
X	580463	581251	SHOX	1.23374	87991	87997	580500	0.99	0.99	7
X	584741	585163	SHOX	2.27011	87998	88001	584741	0.98	0.99	4
X	590472	590637	SHOX	3.23426	88002	88003	590472	0.98	0.98	2
X	591163	591218	SHOX	0.432515	88004	88005	591218	0.97	0.97	2
X	592049	592187	SHOX	1.03495	88006	88007	592187	0.96	0.96	2
X	595103	595720	SHOX	1.85881	88008	88011	595103	0.88	0.95	4
X	602856	603321	SHOX	0.311284	88012	88015	603321	0.7	0.72	4
X	604728	605659	SHOX	0.76741	88016	88021	605203	0.67	0.67	6
X	622885	623110	SHOX	1.98346	88022	88025	623069	0.72	0.73	4
X	624687	624845	SHOX	1.32821	88026	88029	624710	0.73	0.73	4
X	751699	751904	chrX:751699-751748	0.367964	88030	88031	751699	0.73	0.73	2
X	866599	866762	chrX:866762-866806	0.119036	88032	88033	866762	0.73	0.73	2
X	1413199	1413508	CSF2RA	0.934219	88034	88036	1413508	0.73	0.74	3
X	1471277	1471400	IL3RA	4.25711	88037	88039	1471277	0.74	0.74	3
X	1505262	1505577	SLC25A6	2.01603	88040	88044	1505494	0.64	0.71	5
X	114959681	114962597	ENST00000415394:3330	2.24303	89538	89574	114960650	0.95	1	37
X	114967472	114968129	ENST00000415394:10364	1.4941	89575	89579	114967684	0.81	0.85	5
X	114969761	114969761	chrX:114969761-114969805	0.560687	89580	89580	114969761	0.72	0.72	1
X	115000534	115000534	chrX:115000534-115000578	0.317889	89581	89581	115000534	0.7	0.7	1
X	115003305	115003305	chrX:115003305-115003350	1.61924	89582	89582	115003305	0.68	0.68	1
X	115004447	115004697	chrX:115004447-115004493	0.677927	89583	89585	115004447	0.56	0.62	3
